# Supplementary material for: Assessing reporting quality of randomized controlled trial abstracts in psychiatry: Adherence to CONSORT for abstracts: A systematic review
Source: PLoS One. 2017 Nov 8;12(11):e0187807. doi: 10.1371/journal.pone.0187807 (PMC5678722; doi:10.1371/journal.pone.0187807)
Supplement: S1 Table — (XLSX) [file pone.0187807.s002.xlsx]

## Sheet: Sheet1
No.	Title	Authors	Details
1	Yoga therapy as an add-on treatment in the management of patients with schizophrenia--a randomized controlled trial.	Duraiswamy G, Thirthalli J, Nagendra HR, Gangadhar BN.	Acta Psychiatr Scand. 2007 Sep;116(3):226-32.
2	Intensive group cognitive treatment and individual cognitive therapy vs. treatment as usual in social phobia: a randomized controlled trial.	M??rtberg E, Clark DM, Sundin O, Aberg Wistedt A.	Acta Psychiatr Scand. 2007 Feb;115(2):142-54.
3	Assertive community treatment in the Netherlands: a randomized controlled trial.	Sytema S, Wunderink L, Bloemers W, Roorda L, Wiersma D.	Acta Psychiatr Scand. 2007 Aug;116(2):105-12.
4	Cognitive training of verbal memory using a dichotic listening paradigm: impact on symptoms and cognition.	Fiszdon JM, Whelahan H, Bryson GJ, Wexler BE, Bell MD.	Acta Psychiatr Scand. 2005 Sep;112(3):187-93.
5	A randomized comparison of group cognitive-behavioural therapy and group psychoeducation in acute patients with schizophrenia: outcome at 24 months.	Bechdolf A, K??hn D, Knost B, Pukrop R, Klosterk??tter J.	Acta Psychiatr Scand. 2005 Sep;112(3):173-9.
6	Randomized double blind comparison of olanzapine vs. clozapine on subjective well-being and clinical outcome in patients with schizophrenia.	Naber D, Riedel M, Klimke A, Vorbach EU, Lambert M, K??hn KU, Bender S, Bandelow B, Lemmer W, Moritz S, Dittmann RW.	Acta Psychiatr Scand. 2005 Feb;111(2):106-15.
7	Viewing videotape of themselves while experiencing delirium tremens could reduce the relapse rate in alcohol-dependent patients.	Mihai A, Damsa C, Allen M, Baleydier B, Lazignac C, Heinz A.	Addiction. 2007 Feb;102(2):226-31.
8	Methadone versus buprenorphine in pregnant addicts: a double-blind, double-dummy comparison study.	Fischer G, Ortner R, Rohrmeister K, Jagsch R, Baewert A, Langer M, Aschauer H.	Addiction. 2006 Feb;101(2):275-81.
9	A placebo-controlled screening trial of celecoxib for the treatment of cocaine dependence.	Reid MS, Angrist B, Baker S, Woo C, Schwartz M, Montgomery A, Majewska D, Robinson J, Rotrosen J.	Addiction. 2005 Mar;100 Suppl 1:32-42.
10	Nefazodone treatment of cocaine dependence with comorbid depressive symptoms.	Ciraulo DA, Knapp C, Rotrosen J, Sarid-Segal O, Ciraulo AM, LoCastro J, Greenblatt DJ, Leiderman D.	Addiction. 2005 Mar;100 Suppl 1:23-31.
11	Efficacy of sibutramine for the treatment of binge eating disorder: a randomized multicenter placebo-controlled double-blind study.	Wilfley DE, Crow SJ, Hudson JI, Mitchell JE, Berkowitz RI, Blakesley V, Walsh BT; Sibutramine Binge Eating Disorder Research Group.	Am J Psychiatry. 2008 Jan;165(1):51-8. Epub 2007 Dec 3.
12	Galantamine for the treatment of cognitive impairments in people with schizophrenia.	Buchanan RW, Conley RR, Dickinson D, Ball MP, Feldman S, Gold JM, McMahon RP.	Am J Psychiatry. 2008 Jan;165(1):82-9. Epub 2007 Nov 6.
13	The Cognitive and Negative Symptoms in Schizophrenia Trial (CONSIST): the efficacy of glutamatergic agents for negative symptoms and cognitive impairments.	Buchanan RW, Javitt DC, Marder SR, Schooler NR, Gold JM, McMahon RP, Heresco-Levy U, Carpenter WT.	Am J Psychiatry. 2007 Oct;164(10):1593-602.
14	Olanzapine versus placebo in the treatment of adolescents with bipolar mania.	Tohen M, Kryzhanovskaya L, Carlson G, Delbello M, Wozniak J, Kowatch R, Wagner K, Findling R, Lin D, Robertson-Plouch C, Xu W, Dittmann RW, Biederman J.	Am J Psychiatry. 2007 Oct;164(10):1547-56.
15	A stepped care strategy using buprenorphine and methadone versus conventional methadone maintenance in heroin dependence: a randomized controlled trial.	Kakko J, Gr??nbladh L, Svanborg KD, von Wachenfeldt J, R??ck C, Rawlings B, Nilsson LH, Heilig M.	Am J Psychiatry. 2007 May;164(5):797-803.
16	An intensive treatment program of interpersonal psychotherapy plus pharmacotherapy for depressed inpatients: acute and long-term results.	Schramm E, van Calker D, Dykierek P, Lieb K, Kech S, Zobel I, Leonhart R, Berger M.	Am J Psychiatry. 2007 May;164(5):768-77.
17	Randomized trial of weekly, twice-monthly, and monthly interpersonal psychotherapy as maintenance treatment for women with recurrent depression.	Frank E, Kupfer DJ, Buysse DJ, Swartz HA, Pilkonis PA, Houck PR, Rucci P, Novick DM, Grochocinski VJ, Stapf DM.	Am J Psychiatry. 2007 May;164(5):761-7.
18	Evaluating three treatments for borderline personality disorder: a multiwave study.	Clarkin JF, Levy KN, Lenzenweger MF, Kernberg OF.	Am J Psychiatry. 2007 Jun;164(6):922-8.
19	Efficacy of duloxetine on cognition, depression, and pain in elderly patients with major depressive disorder: an 8-week, double-blind, placebo-controlled trial.	Raskin J, Wiltse CG, Siegal A, Sheikh J, Xu J, Dinkel JJ, Rotz BT, Mohs RC.	Am J Psychiatry. 2007 Jun;164(6):900-9.
20	Effects of olanzapine, quetiapine, and risperidone on neurocognitive function in early psychosis: a randomized, double-blind 52-week comparison.	Keefe RS, Sweeney JA, Gu H, Hamer RM, Perkins DO, McEvoy JP, Lieberman JA.	Am J Psychiatry. 2007 Jul;164(7):1061-71.
21	A comparison of aripiprazole, methylphenidate, and placebo for amphetamine dependence.	Tiihonen J, Kuoppasalmi K, F??hr J, Tuomola P, Kuikanm??ki O, Vorma H, Sokero P, Haukka J, Meririnne E.	Am J Psychiatry. 2007 Jan;164(1):160-2.
22	A randomized trial of integrated group therapy versus group drug counseling for patients with bipolar disorder and substance dependence.	Weiss RD, Griffin ML, Kolodziej ME, Greenfield SF, Najavits LM, Daley DC, Doreau HR, Hennen JA.	Am J Psychiatry. 2007 Jan;164(1):100-7.
23	Cognitive behavior therapy and paroxetine in the treatment of hypochondriasis: a randomized controlled trial.	Greeven A, van Balkom AJ, Visser S, Merkelbach JW, van Rood YR, van Dyck R, Van der Does AJ, Zitman FG, Spinhoven P.	Am J Psychiatry. 2007 Jan;164(1):91-9.
24	Treatment of acute posttraumatic stress disorder with brief cognitive behavioral therapy: a randomized controlled trial.	Sijbrandij M, Olff M, Reitsma JB, Carlier IV, de Vries MH, Gersons BP.	Am J Psychiatry. 2007 Jan;164(1):82-90.
25	A randomized, controlled trial with 6-month follow-up of repetitive transcranial magnetic stimulation and electroconvulsive therapy for severe depression.	Eranti S, Mogg A, Pluck G, Landau S, Purvis R, Brown RG, Howard R, Knapp M, Philpot M, Rabe-Hesketh S, Romeo R, Rothwell J, Edwards D, McLoughlin DM.	Am J Psychiatry. 2007 Jan;164(1):73-81.
26	A randomized controlled clinical trial of psychoanalytic psychotherapy for panic disorder.	Milrod B, Leon AC, Busch F, Rudden M, Schwalberg M, Clarkin J, Aronson A, Singer M, Turchin W, Klass ET, Graf E, Teres JJ, Shear MK.	Am J Psychiatry. 2007 Feb;164(2):265-72. Erratum in: Am J Psychiatry. 2007 Mar;164(3):529. Am J Psychiatry. 2007 Jul;164(7):1123.
27	A placebo-controlled evaluation of adjunctive modafinil in the treatment of bipolar depression.	Frye MA, Grunze H, Suppes T, McElroy SL, Keck PE Jr, Walden J, Leverich GS, Altshuler LL, Nakelsky S, Hwang S, Mintz J, Post RM.	Am J Psychiatry. 2007 Aug;164(8):1242-9.
28	A randomized controlled trial of family therapy and cognitive behavior therapy guided self-care for adolescents with bulimia nervosa and related disorders.	Schmidt U, Lee S, Beecham J, Perkins S, Treasure J, Yi I, Winn S, Robinson P, Murphy R, Keville S, Johnson-Sabine E, Jenkins M, Frost S, Dodge L, Berelowitz M, Eisler I.	Am J Psychiatry. 2007 Apr;164(4):591-8.
29	Improvement in social competence with short-term atypical antipsychotic treatment: a randomized, double-blind comparison of quetiapine versus risperidone for social competence, social cognition, and neuropsychological functioning.	Harvey PD, Patterson TL, Potter LS, Zhong K, Brecher M.	Am J Psychiatry. 2006 Nov;163(11):1918-25.
30	Aripiprazole in the treatment of patients with borderline personality disorder: a double-blind, placebo-controlled study.	Nickel MK, Muehlbacher M, Nickel C, Kettler C, Pedrosa Gil F, Bachler E, Buschmann W, Rother N, Fartacek R, Egger C, Anvar J, Rother WK, Loew TH, Kaplan P.	Am J Psychiatry. 2006 May;163(5):833-8.
31	The Can-SAD study: a randomized controlled trial of the effectiveness of light therapy and fluoxetine in patients with winter seasonal affective disorder.	Lam RW, Levitt AJ, Levitan RD, Enns MW, Morehouse R, Michalak EE, Tam EM.	Am J Psychiatry. 2006 May;163(5):805-12.
32	A randomized, double-blind, placebo-controlled study of risperidone maintenance treatment in children and adolescents with disruptive behavior disorders.	Reyes M, Buitelaar J, Toren P, Augustyns I, Eerdekens M.	Am J Psychiatry. 2006 Mar;163(3):402-10.
33	A double-blind, randomized, placebo-controlled trial of oxcarbazepine in the treatment of bipolar disorder in children and adolescents.	Wagner KD, Kowatch RA, Emslie GJ, Findling RL, Wilens TE, McCague K, D'Souza J, Wamil A, Lehman RB, Berv D, Linden D.	Am J Psychiatry. 2006 Jul;163(7):1179-86. Erratum in: Am J Psychiatry. 2006 Oct;163(10):1843.
34	A double-blind, placebo-controlled study of memantine in the treatment of major depression.	Zarate CA Jr, Singh JB, Quiroz JA, De Jesus G, Denicoff KK, Luckenbaugh DA, Manji HK, Charney DS.	Am J Psychiatry. 2006 Jan;163(1):153-5.
35	A randomized, controlled trial of sequential bilateral repetitive transcranial magnetic stimulation for treatment-resistant depression.	Fitzgerald PB, Benitez J, de Castella A, Daskalakis ZJ, Brown TL, Kulkarni J.	Am J Psychiatry. 2006 Jan;163(1):88-94.
36	Lower switch rate in depressed patients with bipolar II than bipolar I disorder treated adjunctively with second-generation antidepressants.	Altshuler LL, Suppes T, Black DO, Nolen WA, Leverich G, Keck PE Jr, Frye MA, Kupka R, McElroy SL, Grunze H, Kitchen CM, Post R.	Am J Psychiatry. 2006 Feb;163(2):313-5.
37	Multicenter investigation of the opioid antagonist nalmefene in the treatment of pathological gambling.	Grant JE, Potenza MN, Hollander E, Cunningham-Williams R, Nurminen T, Smits G, Kallio A.	Am J Psychiatry. 2006 Feb;163(2):303-12.
38	Randomized, placebo-controlled trial of olanzapine as maintenance therapy in patients with bipolar I disorder responding to acute treatment with olanzapine.	Tohen M, Calabrese JR, Sachs GS, Banov MD, Detke HC, Risser R, Baker RW, Chou JC, Bowden CL.	Am J Psychiatry. 2006 Feb;163(2):247-56.
39	No improvement of posttraumatic stress disorder symptoms with guanfacine treatment.	Neylan TC, Lenoci M, Samuelson KW, Metzler TJ, Henn-Haase C, Hierholzer RW, Lindley SE, Otte C, Schoenfeld FB, Yesavage JA, Marmar CR.	Am J Psychiatry. 2006 Dec;163(12):2186-8.
40	Remote treatment of panic disorder: a randomized trial of internet-based cognitive behavior therapy supplemented with telephone calls.	Carlbring P, Bohman S, Brunt S, Buhrman M, Westling BE, Ekselius L, Andersson G.	Am J Psychiatry. 2006 Dec;163(12):2119-25.
41	Randomized comparison of olanzapine versus risperidone for the treatment of first-episode schizophrenia: 4-month outcomes.	Robinson DG, Woerner MG, Napolitano B, Patel RC, Sevy SM, Gunduz-Bruce H, Soto-Perello JM, Mendelowitz A, Khadivi A, Miller R, McCormack J, Lorell BS, Lesser ML, Schooler NR, Kane JM.	Am J Psychiatry. 2006 Dec;163(12):2096-102.
42	Olanzapine versus ziprasidone: results of a 28-week double-blind study in patients with schizophrenia.	Breier A, Berg PH, Thakore JH, Naber D, Gattaz WF, Cavazzoni P, Walker DJ, Roychowdhury SM, Kane JM.	Am J Psychiatry. 2005 Oct;162(10):1879-87.
43	A 20-month, double-blind, maintenance trial of lithium versus divalproex in rapid-cycling bipolar disorder.	Calabrese JR, Shelton MD, Rapport DJ, Youngstrom EA, Jackson K, Bilali S, Ganocy SJ, Findling RL.	Am J Psychiatry. 2005 Nov;162(11):2152-61.
44	Risperidone and haloperidol in first-episode psychosis: a long-term randomized trial.	Schooler N, Rabinowitz J, Davidson M, Emsley R, Harvey PD, Kopala L, McGorry PD, Van Hove I, Eerdekens M, Swyzen W, De Smedt G; Early Psychosis Global Working Group.	Am J Psychiatry. 2005 May;162(5):947-53.
45	Evidence for onset of antipsychotic effects within the first 24 hours of treatment.	Kapur S, Arenovich T, Agid O, Zipursky R, Lindborg S, Jones B.	Am J Psychiatry. 2005 May;162(5):939-46.
46	A randomized, controlled trial of cognitive behavioral social skills training for middle-aged and older outpatients with chronic schizophrenia.	Granholm E, McQuaid JR, McClure FS, Auslander LA, Perivoliotis D, Pedrelli P, Patterson T, Jeste DV.	Am J Psychiatry. 2005 Mar;162(3):520-9.
47	Double-blind, placebo-controlled study of dialectical behavior therapy plus olanzapine for borderline personality disorder.	Soler J, Pascual JC, Campins J, Barrachina J, Puigdemont D, Alvarez E, P??rez V.	Am J Psychiatry. 2005 Jun;162(6):1221-4. Erratum in: Am J Psychiatry. 2008 Jun;165(6):777.
48	Computer-assisted cognitive therapy for depression: maintaining efficacy while reducing therapist time.	Wright JH, Wright AS, Albano AM, Basco MR, Goldsmith LJ, Raffield T, Otto MW.	Am J Psychiatry. 2005 Jun;162(6):1158-64.
49	A randomized, double-blind, placebo-controlled trial of quetiapine in the treatment of bipolar I or II depression.	Calabrese JR, Keck PE Jr, Macfadden W, Minkwitz M, Ketter TA, Weisler RH, Cutler AJ, McCoy R, Wilson E, Mullen J.	Am J Psychiatry. 2005 Jul;162(7):1351-60.
50	Olanzapine versus lithium in the maintenance treatment of bipolar disorder: a 12-month, randomized, double-blind, controlled clinical trial.	Tohen M, Greil W, Calabrese JR, Sachs GS, Yatham LN, Oerlinghausen BM, Koukopoulos A, Cassano GB, Grunze H, Licht RW, Dell'Osso L, Evans AR, Risser R, Baker RW, Crane H, Dossenbach MR, Bowden CL.	Am J Psychiatry. 2005 Jul;162(7):1281-90.
51	Randomized, placebo-controlled trial of exposure and ritual prevention, clomipramine, and their combination in the treatment of obsessive-compulsive disorder.	Foa EB, Liebowitz MR, Kozak MJ, Davies S, Campeas R, Franklin ME, Huppert JD, Kjernisted K, Rowan V, Schmidt AB, Simpson HB, Tu X.	Am J Psychiatry. 2005 Jan;162(1):151-61.
52	Efficacy and tolerability of citalopram in the treatment of late-life anxiety disorders: results from an 8-week randomized, placebo-controlled trial.	Lenze EJ, Mulsant BH, Shear MK, Dew MA, Miller MD, Pollock BG, Houck P, Tracey B, Reynolds CF 3rd.	Am J Psychiatry. 2005 Jan;162(1):146-50.
53	Does sustained-release lithium reduce impulsive gambling and affective instability versus placebo in pathological gamblers with bipolar spectrum disorders?	Hollander E, Pallanti S, Allen A, Sood E, Baldini Rossi N.	Am J Psychiatry. 2005 Jan;162(1):137-45.
54	Clozapine augmented with risperidone in the treatment of schizophrenia: a randomized, double-blind, placebo-controlled trial.	Josiassen RC, Joseph A, Kohegyi E, Stokes S, Dadvand M, Paing WW, Shaughnessy RA.	Am J Psychiatry. 2005 Jan;162(1):130-6.
55	Olanzapine treatment of residual positive and negative symptoms.	Buchanan RW, Ball MP, Weiner E, Kirkpatrick B, Gold JM, McMahon RP, Carpenter WT Jr.	Am J Psychiatry. 2005 Jan;162(1):124-9.
56	Double-blind, placebo-controlled, multicenter trial of selegiline augmentation of antipsychotic medication to treat negative symptoms in outpatients with schizophrenia.	Bodkin JA, Siris SG, Bermanzohn PC, Hennen J, Cole JO.	Am J Psychiatry. 2005 Feb;162(2):388-90.
57	Placebo-controlled study of pimozide augmentation of fluoxetine in body dysmorphic disorder.	Phillips KA.	Am J Psychiatry. 2005 Feb;162(2):377-9.
58	Methadone versus buprenorphine with contingency management or performance feedback for cocaine and opioid dependence.	Schottenfeld RS, Chawarski MC, Pakes JR, Pantalon MV, Carroll KM, Kosten TR.	Am J Psychiatry. 2005 Feb;162(2):340-9.
59	Video testimony of long-term hospitalized psychiatrically ill Holocaust survivors.	Strous RD, Weiss M, Felsen I, Finkel B, Melamed Y, Bleich A, Kotler M, Laub D.	Am J Psychiatry. 2005 Dec;162(12):2287-94.
60	Three psychotherapies for anorexia nervosa: a randomized, controlled trial.	McIntosh VV, Jordan J, Carter FA, Luty SE, McKenzie JM, Bulik CM, Frampton CM, Joyce PR.	Am J Psychiatry. 2005 Apr;162(4):741-7.
61	A randomized controlled comparison of family-based treatment and supportive psychotherapy for adolescent bulimia nervosa.	le Grange D, Crosby RD, Rathouz PJ, Leventhal BL.	Arch Gen Psychiatry. 2007 Sep;64(9):1049-56.
62	Combined treatment with sertraline and liothyronine in major depression: a randomized, double-blind, placebo-controlled trial.	Cooper-Kazaz R, Apter JT, Cohen R, Karagichev L, Muhammed-Moussa S, Grupper D, Drori T, Newman ME, Sackeim HA, Glaser B, Lerer B.	Arch Gen Psychiatry. 2007 Jun;64(6):679-88.
63	Psychosocial treatments for bipolar depression: a 1-year randomized trial from the Systematic Treatment Enhancement Program.	Miklowitz DJ, Otto MW, Frank E, Reilly-Harrington NA, Wisniewski SR, Kogan JN, Nierenberg AA, Calabrese JR, Marangell LB, Gyulai L, Araga M, Gonzalez JM, Shirley ER, Thase ME, Sachs GS.	Arch Gen Psychiatry. 2007 Apr;64(4):419-26.
64	Treatment of posttraumatic stress disorder with venlafaxine extended release: a 6-month randomized controlled trial.	Davidson J, Baldwin D, Stein DJ, Kuper E, Benattia I, Ahmed S, Pedersen R, Musgnung J.	Arch Gen Psychiatry. 2006 Oct;63(10):1158-65.
65	Outpatient psychotherapy for borderline personality disorder: randomized trial of schema-focused therapy vs transference-focused psychotherapy.	Giesen-Bloo J, van Dyck R, Spinhoven P, van Tilburg W, Dirksen C, van Asselt T, Kremers I, Nadort M, Arntz A.	Arch Gen Psychiatry. 2006 Jun;63(6):649-58. Erratum in: Arch Gen Psychiatry. 2006 Sep;63(9):1008.
66	Atypical antipsychotic agents in the treatment of violent patients with schizophrenia and schizoaffective disorder.	Krakowski MI, Czobor P, Citrome L, Bark N, Cooper TB.	Arch Gen Psychiatry. 2006 Jun;63(6):622-9.
67	Two-year randomized controlled trial and follow-up of dialectical behavior therapy vs therapy by experts for suicidal behaviors and borderline personality disorder.	Linehan MM, Comtois KA, Murray AM, Brown MZ, Gallop RJ, Heard HL, Korslund KE, Tutek DA, Reynolds SK, Lindenboim N.	Arch Gen Psychiatry. 2006 Jul;63(7):757-66. Erratum in: Arch Gen Psychiatry. 2007 Dec;64(12):1401.
68	Childhood-onset schizophrenia: A double-blind, randomized clozapine-olanzapine comparison.	Shaw P, Sporn A, Gogtay N, Overman GP, Greenstein D, Gochman P, Tossell JW, Lenane M, Rapoport JL.	Arch Gen Psychiatry. 2006 Jul;63(7):721-30.
69	A randomized controlled trial of interim methadone maintenance.	Schwartz RP, Highfield DA, Jaffe JH, Brady JV, Butler CB, Rouse CO, Callaman JM, O'Grady KE, Battjes RJ.	Arch Gen Psychiatry. 2006 Jan;63(1):102-9.
70	Six-month trial of bupropion with contingency management for cocaine dependence in a methadone-maintained population.	Poling J, Oliveto A, Petry N, Sofuoglu M, Gonsai K, Gonzalez G, Martell B, Kosten TR.	Arch Gen Psychiatry. 2006 Feb;63(2):219-28.
71	Injectable, sustained-release naltrexone for the treatment of opioid dependence: a randomized, placebo-controlled trial.	Comer SD, Sullivan MA, Yu E, Rothenberg JL, Kleber HD, Kampman K, Dackis C, O'Brien CP.	Arch Gen Psychiatry. 2006 Feb;63(2):210-8.
72	Continuation electroconvulsive therapy vs pharmacotherapy for relapse prevention in major depression: a multisite study from the Consortium for Research in Electroconvulsive Therapy (CORE).	Kellner CH, Knapp RG, Petrides G, Rummans TA, Husain MM, Rasmussen K, Mueller M, Bernstein HJ, O'Connor K, Smith G, Biggs M, Bailine SH, Malur C, Yim E, McClintock S, Sampson S, Fink M.	Arch Gen Psychiatry. 2006 Dec;63(12):1337-44.
73	A randomized clinical trial of a new behavioral treatment for drug abuse in people with severe and persistent mental illness.	Bellack AS, Bennett ME, Gearon JS, Brown CH, Yang Y.	Arch Gen Psychiatry. 2006 Apr;63(4):426-32.
74	Pregabalin for treatment of generalized anxiety disorder: a 4-week, multicenter, double-blind, placebo-controlled trial of pregabalin and alprazolam.	Rickels K, Pollack MH, Feltner DE, Lydiard RB, Zimbroff DL, Bielski RJ, Tobias K, Brock JD, Zornberg GL, Pande AC.	Arch Gen Psychiatry. 2005 Sep;62(9):1022-30.
75	Telephone-administered psychotherapy for depression.	Mohr DC, Hart SL, Julian L, Catledge C, Honos-Webb L, Vella L, Tasch ET.	Arch Gen Psychiatry. 2005 Sep;62(9):1007-14.
76	Two-year outcomes for interpersonal and social rhythm therapy in individuals with bipolar I disorder.	Frank E, Kupfer DJ, Thase ME, Mallinger AG, Swartz HA, Fagiolini AM, Grochocinski V, Houck P, Scott J, Thompson W, Monk T.	Arch Gen Psychiatry. 2005 Sep;62(9):996-1004.
77	Comparison of pharmacological treatments for opioid-dependent adolescents: a randomized controlled trial.	Marsch LA, Bickel WK, Badger GJ, Stothart ME, Quesnel KJ, Stanger C, Brooklyn J.	Arch Gen Psychiatry. 2005 Oct;62(10):1157-64.
78	Effect of prize-based incentives on outcomes in stimulant abusers in outpatient psychosocial treatment programs: a national drug abuse treatment clinical trials network study.	Petry NM, Peirce JM, Stitzer ML, Blaine J, Roll JM, Cohen A, Obert J, Killeen T, Saladin ME, Cowell M, Kirby KC, Sterling R, Royer-Malvestuto C, Hamilton J, Booth RE, Macdonald M, Liebert M, Rader L, Burns R, DiMaria J, Copersino M, Stabile PQ, et al.	Arch Gen Psychiatry. 2005 Oct;62(10):1148-56.
79	Sarcosine or D-serine add-on treatment for acute exacerbation of schizophrenia: a randomized, double-blind, placebo-controlled study.	Lane HY, Chang YC, Liu YC, Chiu CC, Tsai GE.	Arch Gen Psychiatry. 2005 Nov;62(11):1196-204.
80	A randomized effectiveness trial of cognitive-behavioral therapy and medication for primary care panic disorder.	Roy-Byrne PP, Craske MG, Stein MB, Sullivan G, Bystritsky A, Katon W, Golinelli D, Sherbourne CD.	Arch Gen Psychiatry. 2005 Mar;62(3):290-8.
81	Efficacy of valproate maintenance in patients with bipolar disorder and alcoholism: a double-blind placebo-controlled study.	Salloum IM, Cornelius JR, Daley DC, Kirisci L, Himmelhoch JM, Thase ME.	Arch Gen Psychiatry. 2005 Jan;62(1):37-45.
82	The effectiveness of telephone-based continuing care for alcohol and cocaine dependence: 24-month outcomes.	McKay JR, Lynch KG, Shepard DS, Pettinati HM.	Arch Gen Psychiatry. 2005 Feb;62(2):199-207.
83	Venlafaxine extended release vs placebo and paroxetine in social anxiety disorder.	Liebowitz MR, Gelenberg AJ, Munjack D.	Arch Gen Psychiatry. 2005 Feb;62(2):190-8.
84	A randomized trial to improve the quality of treatment for panic and generalized anxiety disorders in primary care.	Rollman BL, Belnap BH, Mazumdar S, Houck PR, Zhu F, Gardner W, Reynolds CF 3rd, Schulberg HC, Shear MK.	Arch Gen Psychiatry. 2005 Dec;62(12):1332-41.
85	Cognitive therapy vs medications in the treatment of moderate to severe depression.	DeRubeis RJ, Hollon SD, Amsterdam JD, Shelton RC, Young PR, Salomon RM, O'Reardon JP, Lovett ML, Gladis MM, Brown LL, Gallop R.	Arch Gen Psychiatry. 2005 Apr;62(4):409-16.
86	Clozapine and high-dose" olanzapine in refractory early-onset schizophrenia: a 12-week randomized and double-blind comparison."	Kumra S, Kranzler H, Gerbino-Rosen G, Kester HM, De Thomas C, Kafantaris V, Correll CU, Kane JM.	Biol Psychiatry. 2008 Mar 1;63(5):524-9. Epub 2007 Jul 25.
87	Sarcosine (N-methylglycine) treatment for acute schizophrenia: a randomized, double-blind study.	Lane HY, Liu YC, Huang CL, Chang YC, Liau CH, Perng CH, Tsai GE.	Biol Psychiatry. 2008 Jan 1;63(1):9-12. Epub 2007 Jul 20.
88	D-cycloserine augmented exposure therapy for obsessive-compulsive disorder.	Kushner MG, Kim SW, Donahue C, Thuras P, Adson D, Kotlyar M, McCabe J, Peterson J, Foa EB.	Biol Psychiatry. 2007 Oct 15;62(8):835-8. Epub 2007 Jun 22.
89	A Randomized controlled trial of venlafaxine ER versus placebo in pediatric social anxiety disorder.	March JS, Entusah AR, Rynn M, Albano AM, Tourian KA.	Biol Psychiatry. 2007 Nov 15;62(10):1149-54. Epub 2007 Jun 5.
90	The effects of guanfacine on context processing abnormalities in schizotypal personality disorder.	McClure MM, Barch DM, Romero MJ, Minzenberg MJ, Triebwasser J, Harvey PD, Siever LJ.	Biol Psychiatry. 2007 May 15;61(10):1157-60. Epub 2006 Sep 1.
91	Topiramate for the treatment of binge eating disorder associated with obesity: a placebo-controlled study.	McElroy SL, Hudson JI, Capece JA, Beyers K, Fisher AC, Rosenthal NR; Topiramate Binge Eating Disorder Research Group.	Biol Psychiatry. 2007 May 1;61(9):1039-48. Epub 2007 Jan 29.
92	A randomized, double-blind study of continuation treatment for attention-deficit/hyperactivity disorder after 1 year.	Buitelaar JK, Michelson D, Danckaerts M, Gillberg C, Spencer TJ, Zuddas A, Faries DE, Zhang S, Biederman J.	Biol Psychiatry. 2007 Mar 1;61(5):694-9. Epub 2006 Aug 7.
93	Efficacy and safety of dexmethylphenidate extended-release capsules in adults with attention-deficit/hyperactivity disorder.	Spencer TJ, Adler LA, McGough JJ, Muniz R, Jiang H, Pestreich L; Adult ADHD Research Group.	Biol Psychiatry. 2007 Jun 15;61(12):1380-7. Epub 2006 Nov 29.
94	The Prevention of Recurrent Episodes of Depression with Venlafaxine for Two Years (PREVENT) study: outcomes from the acute and continuation phases.	Keller MB, Trivedi MH, Thase ME, Shelton RC, Kornstein SG, Nemeroff CB, Friedman ES, Gelenberg AJ, Kocsis JH, Dunner DL, Dunlop BW, Hirschfeld RM, Rothschild AJ, Ferguson JM, Schatzberg AF, Zajecka JM, Pedersen R, Yan B, Ahmed S, Schmidt M, Ninan PT.	Biol Psychiatry. 2007 Dec 15;62(12):1371-9. Epub 2007 Sep 7. Erratum in: Biol Psychiatry. 2012 Feb 15;71(4):387. Biol Psychiatry. 2008 Apr;63(7):721.
95	Efficacy and safety of paliperidone extended-release tablets: results of a 6-week, randomized, placebo-controlled study.	Marder SR, Kramer M, Ford L, Eerdekens E, Lim P, Eerdekens M, Lowy A.	Biol Psychiatry. 2007 Dec 15;62(12):1363-70. Epub 2007 Jun 28.
96	Efficacy and safety of transcranial magnetic stimulation in the acute treatment of major depression: a multisite randomized controlled trial.	O'Reardon JP, Solvason HB, Janicak PG, Sampson S, Isenberg KE, Nahas Z, McDonald WM, Avery D, Fitzgerald PB, Loo C, Demitrack MA, George MS, Sackeim HA.	Biol Psychiatry. 2007 Dec 1;62(11):1208-16. Epub 2007 Jun 14.
97	A parallel group placebo controlled study of prazosin for trauma nightmares and sleep disturbance in combat veterans with post-traumatic stress disorder.	Raskind MA, Peskind ER, Hoff DJ, Hart KL, Holmes HA, Warren D, Shofer J, O'Connell J, Taylor F, Gross C, Rohde K, McFall ME.	Biol Psychiatry. 2007 Apr 15;61(8):928-34. Epub 2006 Oct 25.
98	Galantamine improves cognition in schizophrenic patients stabilized on risperidone.	Schubert MH, Young KA, Hicks PB.	Biol Psychiatry. 2006 Sep 15;60(6):530-3. Epub 2006 Jun 27.
99	Glycine transporter I inhibitor, N-methylglycine (sarcosine), added to clozapine for the treatment of schizophrenia.	Lane HY, Huang CL, Wu PL, Liu YC, Chang YC, Lin PY, Chen PW, Tsai G.	Biol Psychiatry. 2006 Sep 15;60(6):645-9. Epub 2006 Jun 14.
100	A randomized, placebo-controlled trial of OROS methylphenidate in adults with attention-deficit/hyperactivity disorder.	Biederman J, Mick E, Surman C, Doyle R, Hammerness P, Harpold T, Dunkel S, Dougherty M, Aleardi M, Spencer T.	Biol Psychiatry. 2006 May 1;59(9):829-35. Epub 2005 Dec 20. Erratum in: Biol Psychiatry. 2007 Jun 15;61(12):1402.
101	Eszopiclone co-administered with fluoxetine in patients with insomnia coexisting with major depressive disorder.	Fava M, McCall WV, Krystal A, Wessel T, Rubens R, Caron J, Amato D, Roth T.	Biol Psychiatry. 2006 Jun 1;59(11):1052-60. Epub 2006 Apr 3.
102	D-alanine added to antipsychotics for the treatment of schizophrenia.	Tsai GE, Yang P, Chang YC, Chong MY.	Biol Psychiatry. 2006 Feb 1;59(3):230-4. Epub 2005 Sep 9.
103	Olanzapine augmentation of fluoxetine for refractory generalized anxiety disorder: a placebo controlled study.	Pollack MH, Simon NM, Zalta AK, Worthington JJ, Hoge EA, Mick E, Kinrys G, Oppenheimer J.	Biol Psychiatry. 2006 Feb 1;59(3):211-5. Epub 2005 Sep 1.
104	Mifepristone versus placebo in the treatment of psychosis in patients with psychotic major depression.	DeBattista C, Belanoff J, Glass S, Khan A, Horne RL, Blasey C, Carpenter LL, Alva G.	Biol Psychiatry. 2006 Dec 15;60(12):1343-9. Epub 2006 Aug 4.
105	Daytime prazosin reduces psychological distress to trauma specific cues in civilian trauma posttraumatic stress disorder.	Taylor FB, Lowe K, Thompson C, McFall MM, Peskind ER, Kanter ED, Allison N, Williams J, Martin P, Raskind MA.	Biol Psychiatry. 2006 Apr 1;59(7):577-81. Epub 2006 Feb 7.
106	Vagus nerve stimulation for treatment-resistant depression: a randomized, controlled acute phase trial.	Rush AJ, Marangell LB, Sackeim HA, George MS, Brannan SK, Davis SM, Howland R, Kling MA, Rittberg BR, Burke WJ, Rapaport MH, Zajecka J, Nierenberg AA, Husain MM, Ginsberg D, Cooke RG.	Biol Psychiatry. 2005 Sep 1;58(5):347-54.
107	Cognitive behavioral therapy guided self-help and orlistat for the treatment of binge eating disorder: a randomized, double-blind, placebo-controlled trial.	Grilo CM, Masheb RM, Salant SL.	Biol Psychiatry. 2005 May 15;57(10):1193-201.
108	Naltrexone and disulfiram in patients with alcohol dependence and comorbid psychiatric disorders.	Petrakis IL, Poling J, Levinson C, Nich C, Carroll K, Rounsaville B; VA New England VISN I MIRECC Study Group.	Biol Psychiatry. 2005 May 15;57(10):1128-37.
109	Treatment of aggression with topiramate in male borderline patients: a double-blind, placebo-controlled study.	Nickel MK, Nickel C, Kaplan P, Lahmann C, M??hlbacher M, Tritt K, Krawczyk J, Leiberich PK, Rother WK, Loew TH.	Biol Psychiatry. 2005 Mar 1;57(5):495-9.
110	Adjunctive risperidone in the treatment of chronic combat-related posttraumatic stress disorder.	Bartzokis G, Lu PH, Turner J, Mintz J, Saunders CS.	Biol Psychiatry. 2005 Mar 1;57(5):474-9.
111	A large, double-blind, randomized clinical trial of methylphenidate in the treatment of adults with attention-deficit/hyperactivity disorder.	Spencer T, Biederman J, Wilens T, Doyle R, Surman C, Prince J, Mick E, Aleardi M, Herzig K, Faraone S.	Biol Psychiatry. 2005 Mar 1;57(5):456-63.
112	Celecoxib augmentation of continuously ill patients with schizophrenia.	Rapaport MH, Delrahim KK, Bresee CJ, Maddux RE, Ahmadpour O, Dolnak D.	Biol Psychiatry. 2005 Jun 15;57(12):1594-6.
113	Cerebral blood flow changes after treatment of social phobia with the neurokinin-1 antagonist GR205171, citalopram, or placebo.	Furmark T, Appel L, Michelg??rd A, Wahlstedt K, Ahs F, Zancan S, Jacobsson E, Flyckt K, Grohp M, Bergstr??m M, Pich EM, Nilsson LG, Bani M, L??ngstr??m B, Fredrikson M.	Biol Psychiatry. 2005 Jul 15;58(2):132-42.
114	Transcranial magnetic stimulation accelerates the antidepressant effect of amitriptyline in severe depression: a double-blind placebo-controlled study.	Rumi DO, Gattaz WF, Rigonatti SP, Rosa MA, Fregni F, Rosa MO, Mansur C, Myczkowski ML, Moreno RA, Marcolin MA.	Biol Psychiatry. 2005 Jan 15;57(2):162-6.
115	Efficacy of cognitive behavioral therapy and fluoxetine for the treatment of binge eating disorder: a randomized double-blind placebo-controlled comparison.	Grilo CM, Masheb RM, Wilson GT.	Biol Psychiatry. 2005 Feb 1;57(3):301-9.
116	A randomized trial of citalopram versus placebo in outpatients with asthma and major depressive disorder: a proof of concept study.	Brown ES, Vigil L, Khan DA, Liggin JD, Carmody TJ, Rush AJ.	Biol Psychiatry. 2005 Dec 1;58(11):865-70. Epub 2005 Jul 5.
117	Bupropion XL in adults with attention-deficit/hyperactivity disorder: a randomized, placebo-controlled study.	Wilens TE, Haight BR, Horrigan JP, Hudziak JJ, Rosenthal NE, Connor DF, Hampton KD, Richard NE, Modell JG.	Biol Psychiatry. 2005 Apr 1;57(7):793-801.
118	Antibiotic prophylaxis with azithromycin or penicillin for childhood-onset neuropsychiatric disorders.	Snider LA, Lougee L, Slattery M, Grant P, Swedo SE.	Biol Psychiatry. 2005 Apr 1;57(7):788-92.
119	Allopurinol as an adjunct to lithium and haloperidol for treatment of patients with acute mania: a double-blind, randomized, placebo-controlled trial.	Akhondzadeh S, Milajerdi MR, Amini H, Tehrani-Doost M.	Bipolar Disord. 2006 Oct;8(5 Pt 1):485-9.
120	Inositol augmentation of lithium or valproate for bipolar depression.	Eden Evins A, Demopulos C, Yovel I, Culhane M, Ogutha J, Grandin LD, Nierenberg AA, Sachs GS.	Bipolar Disord. 2006 Apr;8(2):168-74.
121	Rapid tranquillisation in psychiatric emergency settings in India: pragmatic randomised controlled trial of intramuscular olanzapine versus intramuscular haloperidol plus promethazine.	Raveendran NS, Tharyan P, Alexander J, Adams CE; TREC-India II Collaborative Group.	BMJ. 2007 Oct 27;335(7625):865. Epub 2007 Oct 22.
122	Selective serotonin reuptake inhibitors (SSRIs) and routine specialist care with and without cognitive behaviour therapy in adolescents with major depression: randomised controlled trial.	Goodyer I, Dubicka B, Wilkinson P, Kelvin R, Roberts C, Byford S, Breen S, Ford C, Barrett B, Leech A, Rothwell J, White L, Harrington R.	BMJ. 2007 Jul 21;335(7611):142. Epub 2007 Jun 7.
123	A randomised multicentre trial of integrated versus standard treatment for patients with a first episode of psychotic illness.	Petersen L, Jeppesen P, Thorup A, Abel MB, ??hlenschlaeger J, Christensen T??, Krarup G, J??rgensen P, Nordentoft M.	BMJ. 2005 Sep 17;331(7517):602. Epub 2005 Sep 2. Erratum in: BMJ. 2005 Nov 5;331(7524):1065.
124	Randomised controlled trial of animal facilitated therapy with dolphins in the treatment of depression.	Antonioli C, Reveley MA.	BMJ. 2005 Nov 26;331(7527):1231.
125	Acute treatment of moderate to severe depression with hypericum extract WS 5570 (St John's wort): randomised controlled double blind non-inferiority trial versus paroxetine.	Szegedi A, Kohnen R, Dienel A, Kieser M.	BMJ. 2005 Mar 5;330(7490):503. Epub 2005 Feb 11. Erratum in: BMJ. 2005 Apr 2;330(7494):759. Dosage error in article text.
126	Quetiapine and rivastigmine and cognitive decline in Alzheimer's disease: randomised double blind placebo controlled trial.	Ballard C, Margallo-Lana M, Juszczak E, Douglas S, Swann A, Thomas A, O'Brien J, Everratt A, Sadler S, Maddison C, Lee L, Bannister C, Elvish R, Jacoby R.	BMJ. 2005 Apr 16;330(7496):874. Epub 2005 Feb 18.
127	Treatment of social phobia through pure self-help and therapist-augmented self-help.	Rapee RM, Abbott MJ, Baillie AJ, Gaston JE.	Br J Psychiatry. 2007 Sep;191:246-52.
128	Antidepressant effects of augmentative transcranial magnetic stimulation: randomised multicentre trial.	Herwig U, Fallgatter AJ, H??ppner J, Eschweiler GW, Kron M, Hajak G, Padberg F, Naderi-Heiden A, Abler B, Eichhammer P, Grossheinrich N, Hay B, Kammer T, Langguth B, Laske C, Plewnia C, Richter MM, Schulz M, Unterecker S, Zinke A, Spitzer M, Sch??nfeldt-Lecuona C.	Br J Psychiatry. 2007 Nov;191:441-8.
129	Clinical effectiveness of treatments for anorexia nervosa in adolescents: randomised controlled trial.	Gowers SG, Clark A, Roberts C, Griffiths A, Edwards V, Bryan C, Smethurst N, Byford S, Barrett B.	Br J Psychiatry. 2007 Nov;191:427-35.
130	Cognitive remediation therapy in schizophrenia: randomised controlled trial.	Wykes T, Reeder C, Landau S, Everitt B, Knapp M, Patel A, Romeo R.	Br J Psychiatry. 2007 May;190:421-7.
131	Randomised controlled trial of interpersonal psychotherapy and cognitive-behavioural therapy for depression.	Luty SE, Carter JD, McKenzie JM, Rae AM, Frampton CM, Mulder RT, Joyce PR.	Br J Psychiatry. 2007 Jun;190:496-502.
132	Heroin-assisted treatment for opioid dependence: randomised controlled trial.	Haasen C, Verthein U, Degkwitz P, Berger J, Krausz M, Naber D.	Br J Psychiatry. 2007 Jul;191:55-62.
133	Efficacy of the Community Re-Entry Module for patients with schizophrenia in Beijing, China: outcome at 2-year follow-up.	Xiang YT, Weng YZ, Li WY, Gao L, Chen GL, Xie L, Chang YL, Tang WK, Ungvari GS.	Br J Psychiatry. 2007 Jan;190:49-56.
134	Treatment of social phobia: randomised trial of internet-delivered cognitive-behavioural therapy with telephone support.	Carlbring P, Gunnarsd??ttir M, Hedensj?? L, Andersson G, Ekselius L, Furmark T.	Br J Psychiatry. 2007 Feb;190:123-8.
135	Long-acting injectable risperidone v. olanzapine tablets for schizophrenia or schizoaffective disorder. Randomised, controlled, open-label study.	Keks NA, Ingham M, Khan A, Karcher K.	Br J Psychiatry. 2007 Aug;191:131-9.
136	Escitalopram and paroxetine in the treatment of generalised anxiety disorder: randomised, placebo-controlled, double-blind study.	Baldwin DS, Huusom AK, Maehlum E.	Br J Psychiatry. 2006 Sep;189:264-72.
137	Comparative effectiveness of second-generation antipsychotics and haloperidol in acute schizophrenia.	McCue RE, Waheed R, Urcuyo L, Orendain G, Joseph MD, Charles R, Hasan SM.	Br J Psychiatry. 2006 Nov;189:433-40.
138	Music therapy for in-patients with schizophrenia: exploratory randomised controlled trial.	Talwar N, Crawford MJ, Maratos A, Nur U, McDermott O, Procter S.	Br J Psychiatry. 2006 Nov;189:405-9.
139	Cognitive-behavioural therapy for substance use disorders in people with psychotic disorders: Randomised controlled trial.	Baker A, Bucci S, Lewin TJ, Kay-Lambkin F, Constable PM, Carr VJ.	Br J Psychiatry. 2006 May;188:439-48.
140	Comparison of brief dynamic and cognitive-behavioural therapies in avoidant personality disorder.	Emmelkamp PM, Benner A, Kuipers A, Feiertag GA, Koster HC, van Apeldoorn FJ.	Br J Psychiatry. 2006 Jul;189:60-4.
141	Efficacy of ethyl-eicosapentaenoic acid in bipolar depression: randomised double-blind placebo-controlled study.	Frangou S, Lewis M, McCrone P.	Br J Psychiatry. 2006 Jan;188:46-50.
142	Group cognitive-behavioural therapy for schizophrenia. Randomised controlled trial.	Barrowclough C, Haddock G, Lobban F, Jones S, Siddle R, Roberts C, Gregg L.	Br J Psychiatry. 2006 Dec;189:527-32.
143	Adherence therapy for people with schizophrenia. European multicentre randomised controlled trial.	Gray R, Leese M, Bindman J, Becker T, Burti L, David A, Gournay K, Kikkert M, Koeter M, Puschner B, Schene A, Thornicroft G, Tansella M.	Br J Psychiatry. 2006 Dec;189:508-14.
144	Duloxetine in the prevention of relapse of major depressive disorder: double-blind placebo-controlled study.	Perahia DG, Gilaberte I, Wang F, Wiltse CG, Huckins SA, Clemens JW, Montgomery SA, Montejo AL, Detke MJ.	Br J Psychiatry. 2006 Apr;188:346-53.
145	Cognitive-behavioural therapy for severe and recurrent bipolar disorders: randomised controlled trial.	Scott J, Paykel E, Morriss R, Bentall R, Kinderman P, Johnson T, Abbott R, Hayhurst H.	Br J Psychiatry. 2006 Apr;188:313-20.
146	Effectiveness of aripiprazole v. haloperidol in acute bipolar mania: double-blind, randomised, comparative 12-week trial.	Vieta E, Bourin M, Sanchez R, Marcus R, Stock E, McQuade R, Carson W, Abou-Gharbia N, Swanink R, Iwamoto T; Aripoprazole Study Group.	Br J Psychiatry. 2005 Sep;187:235-42.
147	Risperidone in the treatment of acute mania: double-blind, placebo-controlled study.	Khanna S, Vieta E, Lyons B, Grossman F, Eerdekens M, Kramer M.	Br J Psychiatry. 2005 Sep;187:229-34.
148	Venlafaxine extended-release capsules in panic disorder: flexible-dose, double-blind, placebo-controlled study.	Bradwejn J, Ahokas A, Stein DJ, Salinas E, Emilien G, Whitaker T.	Br J Psychiatry. 2005 Oct;187:352-9.
149	Internet-based self-help for depression: randomised controlled trial.	Andersson G, Bergstr??m J, Holl??ndare F, Carlbring P, Kaldo V, Ekselius L.	Br J Psychiatry. 2005 Nov;187:456-61.
150	Reality orientation therapy combined with cholinesterase inhibitors in Alzheimer's disease: randomised controlled trial.	Onder G, Zanetti O, Giacobini E, Frisoni GB, Bartorelli L, Carbone G, Lambertucci P, Silveri MC, Bernabei R.	Br J Psychiatry. 2005 Nov;187:450-5.
151	Escitalopram in the treatment of social anxiety disorder: randomised, placebo-controlled, flexible-dosage study.	Kasper S, Stein DJ, Loft H, Nil R.	Br J Psychiatry. 2005 Mar;186:222-6.
152	Brief psychotherapy in Alzheimer's disease: randomised controlled trial.	Burns A, Guthrie E, Marino-Francis F, Busby C, Morris J, Russell E, Margison F, Lennon S, Byrne J.	Br J Psychiatry. 2005 Aug;187:143-7.
153	Cognitive-behavioural therapy for refractory psychotic symptoms of schizophrenia resistant to atypical antipsychotic medication. Randomised controlled trial.	Valmaggia LR, van der Gaag M, Tarrier N, Pijnenborg M, Slooff CJ.	Br J Psychiatry. 2005 Apr;186:324-30.
154	Paroxetine with pindolol augmentation: a double-blind, randomized, placebo-controlled study in depressed in-patients.	Geretsegger C, Bitterlich W, Stelzig R, Stuppaeck C, Bondy B, Aichhorn W.	Eur Neuropsychopharmacol. 2008 Feb;18(2):141-6. Epub 2007 Nov 28.
155	A double-blind, randomised, controlled clinical trial of acetyl-L-carnitine vs. amisulpride in the treatment of dysthymia.	Zanardi R, Smeraldi E.	Eur Neuropsychopharmacol. 2006 May;16(4):281-7. Epub 2005 Nov 28.
156	Anxiogenic effects of Sumatriptan in panic disorder: a double-blind, placebo-controlled study.	Amital D, Fostick L, Sasson Y, Kindler S, Amital H, Zohar J.	Eur Neuropsychopharmacol. 2005 May;15(3):279-82.
157	Comparative efficacy and safety of long-acting risperidone and risperidone oral tablets.	Chue P, Eerdekens M, Augustyns I, Lachaux B, Molcan P, Eriksson L, Pretorius H, David AS.	Eur Neuropsychopharmacol. 2005 Jan;15(1):111-7.
158	Deramciclane in the treatment of generalized anxiety disorder: a placebo-controlled, double-blind, dose-finding study.	Naukkarinen H, Raassina R, Penttinen J, Ahokas A, Jokinen R, Koponen H, Lepola U, Kanerva H, Lehtonen L, Pohjalainen T, Partanen A, M??ki-Ikola O, Rouru J; Deramciclane Dose-Finding Study Group.	Eur Neuropsychopharmacol. 2005 Dec;15(6):617-23. Epub 2005 Jun 9.
159	Efficacy of agomelatine, a MT1/MT2 receptor agonist with 5-HT2C antagonistic properties, in major depressive disorder.	Oli?? JP, Kasper S.	Int J Neuropsychopharmacol. 2007 Oct;10(5):661-73. Epub 2007 May 4.
160	The efficacy of the dopamine D2/D3 antagonist tiapride in maintaining abstinence: a randomized, double-blind, placebo-controlled trial in 299 alcohol-dependent patients.	Bender S, Scherbaum N, Soyka M, R??ther E, Mann K, Gastpar M.	Int J Neuropsychopharmacol. 2007 Oct;10(5):653-60. Epub 2006 Nov 1.
161	Fluvoxamine treatment of generalized social anxiety disorder in Japan: a randomized double-blind, placebo-controlled study.	Asakura S, Tajima O, Koyama T.	Int J Neuropsychopharmacol. 2007 Apr;10(2):263-74. Epub 2006 Mar 30.
162	Treatment of behavioural, cognitive and circadian rest-activity cycle disturbances in Alzheimer's disease: haloperidol vs. quetiapine.	Savaskan E, Schnitzler C, Schr??der C, Cajochen C, M??ller-Spahn F, Wirz-Justice A.	Int J Neuropsychopharmacol. 2006 Oct;9(5):507-16. Epub 2005 Sep 5.
163	Comparison of repetitive transcranial magnetic stimulation and electroconvulsive therapy in unipolar non-psychotic refractory depression: a randomized, single-blind study.	Rosa MA, Gattaz WF, Pascual-Leone A, Fregni F, Rosa MO, Rumi DO, Myczkowski M, Silva MF, Mansur C, Rigonatti SP, Jacobsen Teixeira M, Marcolin MA.	Int J Neuropsychopharmacol. 2006 Dec;9(6):667-76. Epub 2006 Aug 21.
164	Treating adolescents with social anxiety disorder in school: an attention control trial.	Masia Warner C, Fisher PH, Shrout PE, Rathor S, Klein RG.	J Child Psychol Psychiatry. 2007 Jul;48(7):676-86.
165	Joint attention and symbolic play in young children with autism: a randomized controlled intervention study.	Kasari C, Freeman S, Paparella T.	J Child Psychol Psychiatry. 2006 Jun;47(6):611-20. Erratum in: J Child Psychol Psychiatry. 2007 May;48(5):523.
166	A randomised controlled trial of a CBT intervention for anxiety in children with Asperger syndrome.	Sofronoff K, Attwood T, Hinton S.	J Child Psychol Psychiatry. 2005 Nov;46(11):1152-60.
167	Double-blind, randomized, placebo-controlled trial of topiramate plus cognitive-behavior therapy in binge-eating disorder.	Claudino AM, de Oliveira IR, Appolinario JC, Cord??s TA, Duchesne M, Sichieri R, Bacaltchuk J.	J Clin Psychiatry. 2007 Sep;68(9):1324-32.
168	Effects of repetitive transcranial magnetic stimulation on auditory hallucinations refractory to clozapine.	Rosa MO, Gattaz WF, Rosa MA, Rumi DO, Tavares H, Myczkowski M, Sartorelli MC, Rigonatti SP, Elkis H, Cabral SB, Teixeira MJ, Marcolin MA.	J Clin Psychiatry. 2007 Oct;68(10):1528-32.
169	Efficacy and tolerability of asenapine in acute schizophrenia: a placebo- and risperidone-controlled trial.	Potkin SG, Cohen M, Panagides J.	J Clin Psychiatry. 2007 Oct;68(10):1492-500.
170	Improvement in subjective sleep in major depressive disorder with a novel antidepressant, agomelatine: randomized, double-blind comparison with venlafaxine.	Lemoine P, Guilleminault C, Alvarez E.	J Clin Psychiatry. 2007 Nov;68(11):1723-32.
171	Efficacy and safety of duloxetine 60 mg once daily in the treatment of pain in patients with major depressive disorder and at least moderate pain of unknown etiology: a randomized controlled trial.	Brecht S, Courtecuisse C, Debieuvre C, Croenlein J, Desaiah D, Raskin J, Petit C, Demyttenaere K.	J Clin Psychiatry. 2007 Nov;68(11):1707-16.
172	Gabapentin reduces alcohol consumption and craving: a randomized, double-blind, placebo-controlled trial.	Furieri FA, Nakamura-Palacios EM.	J Clin Psychiatry. 2007 Nov;68(11):1691-700.
173	A randomized, double-blind, placebo-controlled trial of desvenlafaxine succinate in adult outpatients with major depressive disorder.	Liebowitz MR, Yeung PP, Entsuah R.	J Clin Psychiatry. 2007 Nov;68(11):1663-72.
174	Virtual reality exposure therapy for the treatment of posttraumatic stress disorder following September 11, 2001.	Difede J, Cukor J, Jayasinghe N, Patt I, Jedel S, Spielman L, Giosan C, Hoffman HG.	J Clin Psychiatry. 2007 Nov;68(11):1639-47.
175	Double-blind, placebo-controlled trial of divalproex monotherapy in the treatment of symptomatic youth at high risk for developing bipolar disorder.	Findling RL, Frazier TW, Youngstrom EA, McNamara NK, Stansbrey RJ, Gracious BL, Reed MD, Demeter CA, Calabrese JR.	J Clin Psychiatry. 2007 May;68(5):781-8.
176	Randomized, double-blind comparison of sertraline and placebo for posttraumatic stress disorder in a Department of Veterans Affairs setting.	Friedman MJ, Marmar CR, Baker DG, Sikes CR, Farfel GM.	J Clin Psychiatry. 2007 May;68(5):711-20.
177	A randomized, double-blind, placebo-controlled trial of modafinil for negative symptoms in schizophrenia.	Pierre JM, Peloian JH, Wirshing DA, Wirshing WC, Marder SR.	J Clin Psychiatry. 2007 May;68(5):705-10.
178	A double-blind, placebo-controlled study of the efficacy and safety of desvenlafaxine succinate in the treatment of major depressive disorder.	DeMartinis NA, Yeung PP, Entsuah R, Manley AL.	J Clin Psychiatry. 2007 May;68(5):677-88.
179	Guided discontinuation versus maintenance treatment in remitted first-episode psychosis: relapse rates and functional outcome.	Wunderink L, Nienhuis FJ, Sytema S, Slooff CJ, Knegtering R, Wiersma D.	J Clin Psychiatry. 2007 May;68(5):654-61.
180	Escitalopram treatment of kleptomania: an open-label trial followed by double-blind discontinuation.	Koran LM, Aboujaoude EN, Gamel NN.	J Clin Psychiatry. 2007 Mar;68(3):422-7.
181	Rapid versus conventional initiation of quetiapine in the treatment of schizophrenia: a randomized, parallel-group trial.	Pae CU, Kim JJ, Lee CU, Lee SJ, Lee C, Patkar AA, Masand PS, Paik IH.	J Clin Psychiatry. 2007 Mar;68(3):399-405.
182	Atomoxetine in the treatment of binge-eating disorder: a randomized placebo-controlled trial.	McElroy SL, Guerdjikova A, Kotwal R, Welge JA, Nelson EB, Lake KA, Keck PE Jr, Hudson JI.	J Clin Psychiatry. 2007 Mar;68(3):390-8.
183	A randomized controlled trial of olanzapine versus haloperidol in the treatment of primary negative symptoms and neurocognitive deficits in schizophrenia.	Lindenmayer JP, Khan A, Iskander A, Abad MT, Parker B.	J Clin Psychiatry. 2007 Mar;68(3):368-79.
184	Do comorbid personality disorders moderate panic-focused psychotherapy? An exploratory examination of the American Psychiatric Association practice guideline.	Milrod BL, Leon AC, Barber JP, Markowitz JC, Graf E.	J Clin Psychiatry. 2007 Jun;68(6):885-91.
185	The efficacy and safety of aripiprazole as adjunctive therapy in major depressive disorder: a multicenter, randomized, double-blind, placebo-controlled study.	Berman RM, Marcus RN, Swanink R, McQuade RD, Carson WH, Corey-Lisle PK, Khan A.	J Clin Psychiatry. 2007 Jun;68(6):843-53.
186	Efficacy and tolerability of once-daily extended release quetiapine fumarate in acute schizophrenia: a randomized, double-blind, placebo-controlled study.	Kahn RS, Schulz SC, Palazov VD, Reyes EB, Brecher M, Svensson O, Andersson HM, Meulien D; Study 132 Investigators.	J Clin Psychiatry. 2007 Jun;68(6):832-42.
187	A randomized, placebo-controlled clinical trial of bupropion for the prevention of smoking in children and adolescents with attention-deficit/hyperactivity disorder.	Monuteaux MC, Spencer TJ, Faraone SV, Wilson AM, Biederman J.	J Clin Psychiatry. 2007 Jul;68(7):1094-101.
188	Efficacy and safety of intramuscular aripiprazole in patients with acute agitation: a randomized, double-blind, placebo-controlled trial.	Tran-Johnson TK, Sack DA, Marcus RN, Auby P, McQuade RD, Oren DA.	J Clin Psychiatry. 2007 Jan;68(1):111-9.
189	Relapse prevention of panic disorder in adult outpatient responders to treatment with venlafaxine extended release.	Ferguson JM, Khan A, Mangano R, Entsuah R, Tzanis E.	J Clin Psychiatry. 2007 Jan;68(1):58-68.
190	A randomized clinical trial of eye movement desensitization and reprocessing (EMDR), fluoxetine, and pill placebo in the treatment of posttraumatic stress disorder: treatment effects and long-term maintenance.	van der Kolk BA, Spinazzola J, Blaustein ME, Hopper JW, Hopper EK, Korn DL, Simpson WB.	J Clin Psychiatry. 2007 Jan;68(1):37-46.
191	Efficacy and safety of aripiprazole in the acute treatment of schizophrenia in Chinese patients with risperidone as an active control: a randomized trial.	Chan HY, Lin WW, Lin SK, Hwang TJ, Su TP, Chiang SC, Hwu HG.	J Clin Psychiatry. 2007 Jan;68(1):29-36.
192	Nefazodone in the treatment of generalized social phobia: a randomized, placebo-controlled trial.	Van Ameringen M, Mancini C, Oakman J, Walker J, Kjernisted K, Chokka P, Johnston D, Bennett M, Patterson B.	J Clin Psychiatry. 2007 Feb;68(2):288-95.
193	Are day hospitals effective for acutely ill psychiatric patients? A European multicenter randomized controlled trial.	Kallert TW, Priebe S, McCabe R, Kiejna A, Rymaszewska J, Nawka P, Ocv??r L, Raboch J, St??rkov??-Kalisov?? L, Koch R, Sch??tzwohl M.	J Clin Psychiatry. 2007 Feb;68(2):278-87.
194	Melatonin in schizophrenic outpatients with insomnia: a double-blind, placebo-controlled study.	Suresh Kumar PN, Andrade C, Bhakta SG, Singh NM.	J Clin Psychiatry. 2007 Feb;68(2):237-41.
195	Aripiprazole for treatment-resistant schizophrenia: results of a multicenter, randomized, double-blind, comparison study versus perphenazine.	Kane JM, Meltzer HY, Carson WH Jr, McQuade RD, Marcus RN, Sanchez R; Aripiprazole Study Group.	J Clin Psychiatry. 2007 Feb;68(2):213-23.
196	Efficacy and safety of topiramate monotherapy in civilian posttraumatic stress disorder: a randomized, double-blind, placebo-controlled study.	Tucker P, Trautman RP, Wyatt DB, Thompson J, Wu SC, Capece JA, Rosenthal NR.	J Clin Psychiatry. 2007 Feb;68(2):201-6.
197	Treatment of premenstrual worsening of depression with adjunctive oral contraceptive pills: a preliminary report.	Joffe H, Petrillo LF, Viguera AC, Gottshcall H, Soares CN, Hall JE, Cohen LS.	J Clin Psychiatry. 2007 Dec;68(12):1954-62.
198	A comparison of initial duloxetine dosing strategies in patients with major depressive disorder.	Whitmyer VG, Dunner DL, Kornstein SG, Meyers AL, Mallinckrodt CH, Wohlreich MM, Gonzales JS, Greist JH.	J Clin Psychiatry. 2007 Dec;68(12):1921-30.
199	Ethyl-eicosapentaenoic acid in first-episode psychosis: a randomized, placebo-controlled trial.	Berger GE, Proffitt TM, McConchie M, Yuen H, Wood SJ, Amminger GP, Brewer W, McGorry PD.	J Clin Psychiatry. 2007 Dec;68(12):1867-75.
200	Equivalent switching dose from oral risperidone to risperidone long-acting injection: a 48-week randomized, prospective, single-blind pharmacokinetic study.	Bai YM, Ting Chen T, Chen JY, Chang WH, Wu B, Hung CH, Kuo Lin W.	J Clin Psychiatry. 2007 Aug;68(8):1218-25.
201	Lithium augmentation compared with phenelzine in treatment-resistant depression in the elderly: an open, randomized, controlled trial.	Kok RM, Vink D, Heeren TJ, Nolen WA.	J Clin Psychiatry. 2007 Aug;68(8):1177-85.
202	Addition of atomoxetine for depression incompletely responsive to sertraline: a randomized, double-blind, placebo-controlled study.	Michelson D, Adler LA, Amsterdam JD, Dunner DL, Nierenberg AA, Reimherr FW, Schatzberg AF, Kelsey DK, Williams DW.	J Clin Psychiatry. 2007 Apr;68(4):582-7.
203	Selegiline transdermal system for the treatment of major depressive disorder: an 8-week, double-blind, placebo-controlled, flexible-dose titration trial.	Feiger AD, Rickels K, Rynn MA, Zimbroff DL, Robinson DS.	J Clin Psychiatry. 2006 Sep;67(9):1354-61.
204	A randomized, placebo-controlled, multicenter study of divalproex sodium extended release in the treatment of acute mania.	Bowden CL, Swann AC, Calabrese JR, Rubenfaer LM, Wozniak PJ, Collins MA, Abi-Saab W, Saltarelli M; Depakote ER Mania Study Group.	J Clin Psychiatry. 2006 Oct;67(10):1501-10.
205	Escitalopram maintenance treatment for prevention of recurrent depression: a randomized, placebo-controlled trial.	Kornstein SG, Bose A, Li D, Saikali KG, Gandhi C.	J Clin Psychiatry. 2006 Nov;67(11):1767-75.
206	Olanzapine versus risperidone in the treatment of manic or mixed States in bipolar I disorder: a randomized, double-blind trial.	Perlis RH, Baker RW, Zarate CA Jr, Brown EB, Schuh LM, Jamal HH, Tohen M.	J Clin Psychiatry. 2006 Nov;67(11):1747-53.
207	Adjunctive topiramate therapy in patients receiving a mood stabilizer for bipolar I disorder: a randomized, placebo-controlled trial.	Roy Chengappa KN, Schwarzman LK, Hulihan JF, Xiang J, Rosenthal NR; Clinical Affairs Product Support Study-168 Investigators.	J Clin Psychiatry. 2006 Nov;67(11):1698-706.
208	A randomized, double-blind, active-control study of sertraline versus venlafaxine XR in major depressive disorder.	Shelton RC, Haman KL, Rapaport MH, Kiev A, Smith WT, Hirschfeld RM, Lydiard RB, Zajecka JM, Dunner DL.	J Clin Psychiatry. 2006 Nov;67(11):1674-81.
209	Acupuncture for depression: a randomized controlled trial.	Allen JJ, Schnyer RN, Chambers AS, Hitt SK, Moreno FA, Manber R.	J Clin Psychiatry. 2006 Nov;67(11):1665-73.
210	Efficacy and safety of pregabalin in the treatment of generalized anxiety disorder: a 6-week, multicenter, randomized, double-blind, placebo-controlled comparison of pregabalin and venlafaxine.	Montgomery SA, Tobias K, Zornberg GL, Kasper S, Pande AC.	J Clin Psychiatry. 2006 May;67(5):771-82.
211	A comparison of once-daily and divided doses of modafinil in children with attention-deficit/hyperactivity disorder: a randomized, double-blind, and placebo-controlled study.	Biederman J, Swanson JM, Wigal SB, Boellner SW, Earl CQ, Lopez FA; Modafinil ADHD Study Group.	J Clin Psychiatry. 2006 May;67(5):727-35.
212	A double-blind, randomized, placebo-controlled, prophylaxis study of adjunctive gabapentin for bipolar disorder.	Vieta E, Manuel Goikolea J, Mart??nez-Ar??n A, Comes M, Verger K, Masramon X, Sanchez-Moreno J, Colom F.	J Clin Psychiatry. 2006 Mar;67(3):473-7.
213	Sertraline treatment for generalized anxiety disorder: a randomized, double-blind, placebo-controlled study.	Brawman-Mintzer O, Knapp RG, Rynn M, Carter RE, Rickels K.	J Clin Psychiatry. 2006 Jun;67(6):874-81.
214	Extended-release bupropion for patients with major depressive disorder presenting with symptoms of reduced energy, pleasure, and interest: findings from a randomized, double-blind, placebo-controlled study.	Jefferson JW, Rush AJ, Nelson JC, VanMeter SA, Krishen A, Hampton KD, Wightman DS, Modell JG.	J Clin Psychiatry. 2006 Jun;67(6):865-73.
215	A randomized clinical trial of cognitive-behavioral group therapy and sertraline in the treatment of obsessive-compulsive disorder.	Sousa MB, Isolan LR, Oliveira RR, Manfro GG, Cordioli AV.	J Clin Psychiatry. 2006 Jul;67(7):1133-9.
216	Comparison of quetiapine and risperidone in the treatment of schizophrenia: A randomized, double-blind, flexible-dose, 8-week study.	Zhong KX, Sweitzer DE, Hamer RM, Lieberman JA.	J Clin Psychiatry. 2006 Jul;67(7):1093-103.
217	Single modality versus dual modality treatment for trichotillomania: sertraline, behavioral therapy, or both?	Dougherty DD, Loh R, Jenike MA, Keuthen NJ.	J Clin Psychiatry. 2006 Jul;67(7):1086-92.
218	A 7-week, randomized, double-blind trial of olanzapine/fluoxetine combination versus lamotrigine in the treatment of bipolar I depression.	Brown EB, McElroy SL, Keck PE Jr, Deldar A, Adams DH, Tohen M, Williamson DJ.	J Clin Psychiatry. 2006 Jul;67(7):1025-33.
219	Modafinil film-coated tablets in children and adolescents with attention-deficit/hyperactivity disorder: results of a randomized, double-blind, placebo-controlled, fixed-dose study followed by abrupt discontinuation.	Swanson JM, Greenhill LL, Lopez FA, Sedillo A, Earl CQ, Jiang JG, Biederman J.	J Clin Psychiatry. 2006 Jan;67(1):137-47.
220	Venlafaxine extended release in the short-term treatment of depressed and anxious primary care patients with multisomatoform disorder.	Kroenke K, Messina N 3rd, Benattia I, Graepel J, Musgnung J.	J Clin Psychiatry. 2006 Jan;67(1):72-80.
221	Botulinum toxin treatment of social anxiety disorder with hyperhidrosis: a placebo-controlled double-blind trial.	Connor KM, Cook JL, Davidson JR.	J Clin Psychiatry. 2006 Jan;67(1):30-6.
222	High-dose sertraline strategy for nonresponders to acute treatment for obsessive-compulsive disorder: a multicenter double-blind trial.	Ninan PT, Koran LM, Kiev A, Davidson JR, Rasmussen SA, Zajecka JM, Robinson DG, Crits-Christoph P, Mandel FS, Austin C.	J Clin Psychiatry. 2006 Jan;67(1):15-22.
223	A double-blind, multicenter, parallel-group study of paroxetine, desipramine, or placebo in breast cancer patients (stages I, II, III, and IV) with major depression.	Musselman DL, Somerset WI, Guo Y, Manatunga AK, Porter M, Penna S, Lewison B, Goodkin R, Lawson K, Lawson D, Evans DL, Nemeroff CB.	J Clin Psychiatry. 2006 Feb;67(2):288-96.
224	A randomized controlled trial of cognitive therapy for bipolar disorder: focus on long-term change.	Ball JR, Mitchell PB, Corry JC, Skillecorn A, Smith M, Malhi GS.	J Clin Psychiatry. 2006 Feb;67(2):277-86.
225	Imipramine is effective in preventing relapse in electroconvulsive therapy-responsive depressed inpatients with prior pharmacotherapy treatment failure: a randomized, placebo-controlled trial.	van den Broek WW, Birkenh??ger TK, Mulder PG, Bruijn JA, Moleman P.	J Clin Psychiatry. 2006 Feb;67(2):263-8.
226	A double-blind study of citalopram versus placebo in the treatment of compulsive sexual behaviors in gay and bisexual men.	Wainberg ML, Muench F, Morgenstern J, Hollander E, Irwin TW, Parsons JT, Allen A, O'Leary A.	J Clin Psychiatry. 2006 Dec;67(12):1968-73.
227	Zonisamide in the treatment of binge eating disorder with obesity: a randomized controlled trial.	McElroy SL, Kotwal R, Guerdjikova AI, Welge JA, Nelson EB, Lake KA, D'Alessio DA, Keck PE, Hudson JI.	J Clin Psychiatry. 2006 Dec;67(12):1897-906. Erratum in: J Clin Psychiatry. 2007 Jan;68(1):172.
228	A 1-year double-blind study of 2 doses of long-acting risperidone in stable patients with schizophrenia or schizoaffective disorder.	Simpson GM, Mahmoud RA, Lasser RA, Kujawa M, Bossie CA, Turkoz I, Rodriguez S, Gharabawi GM.	J Clin Psychiatry. 2006 Aug;67(8):1194-203.
229	A randomized, double-blind, placebo-controlled 26-week trial of aripiprazole in recently manic patients with bipolar I disorder.	Keck PE Jr, Calabrese JR, McQuade RD, Carson WH, Carlson BX, Rollin LM, Marcus RN, Sanchez R; Aripiprazole Study Group.	J Clin Psychiatry. 2006 Apr;67(4):626-37.
230	A randomized double-blind trial of paroxetine and/or dextroamphetamine and problem-focused therapy for attention-deficit/hyperactivity disorder in adults.	Weiss M, Hechtman L; Adult ADHD Research Group.	J Clin Psychiatry. 2006 Apr;67(4):611-9.
231	Behavior therapy augments response of patients with obsessive-compulsive disorder responding to drug treatment.	Tenneij NH, van Megen HJ, Denys DA, Westenberg HG.	J Clin Psychiatry. 2005 Sep;66(9):1169-75.
232	Adjunctive risperidone in generalized anxiety disorder: a double-blind, placebo-controlled study.	Brawman-Mintzer O, Knapp RG, Nietert PJ.	J Clin Psychiatry. 2005 Oct;66(10):1321-5.
233	Randomized trial of sertraline versus venlafaxine XR in major depression: efficacy and discontinuation symptoms.	Sir A, D'Souza RF, Uguz S, George T, Vahip S, Hopwood M, Martin AJ, Lam W, Burt T.	J Clin Psychiatry. 2005 Oct;66(10):1312-20.
234	Olanzapine/fluoxetine combination for treatment-resistant depression: a controlled study of SSRI and nortriptyline resistance.	Shelton RC, Williamson DJ, Corya SA, Sanger TM, Van Campen LE, Case M, Briggs SD, Tollefson GD.	J Clin Psychiatry. 2005 Oct;66(10):1289-97.
235	A 24-week randomized, double-blind, placebo-controlled study of escitalopram for the prevention of generalized social anxiety disorder.	Montgomery SA, Nil R, D??rr-Pal N, Loft H, Boulenger JP.	J Clin Psychiatry. 2005 Oct;66(10):1270-8.
236	The selective GABA reuptake inhibitor tiagabine for the treatment of generalized anxiety disorder: results of a placebo-controlled study.	Pollack MH, Roy-Byrne PP, Van Ameringen M, Snyder H, Brown C, Ondrasik J, Rickels K.	J Clin Psychiatry. 2005 Nov;66(11):1401-8.
237	Long-term maintenance therapy with quetiapine versus haloperidol decanoate in patients with schizophrenia or schizoaffective disorder.	Glick ID, Marder SR.	J Clin Psychiatry. 2005 May;66(5):638-41.
238	Controlled double-blind trial of phenytoin vs. fluoxetine in major depressive disorder.	Nemets B, Bersudsky Y, Belmaker RH.	J Clin Psychiatry. 2005 May;66(5):586-90.
239	Double-blind treatment with oral morphine in treatment-resistant obsessive-compulsive disorder.	Koran LM, Aboujaoude E, Bullock KD, Franz B, Gamel N, Elliott M.	J Clin Psychiatry. 2005 Mar;66(3):353-9.
240	Extended-release carbamazepine capsules as monotherapy for acute mania in bipolar disorder: a multicenter, randomized, double-blind, placebo-controlled trial.	Weisler RH, Keck PE Jr, Swann AC, Cutler AJ, Ketter TA, Kalali AH; SPD417 Study Group.	J Clin Psychiatry. 2005 Mar;66(3):323-30. Erratum in: J Clin Psychiatry. 2005 May;66(5):659.
241	Double-blind comparison of sertraline and placebo in stroke patients with minor depression and less severe major depression.	Murray V, von Arbin M, Bartfai A, Berggren AL, Landtblom AM, Lundmark J, N??sman P, Olsson JE, Samuelsson M, Ter??nt A, Varelius R, Asberg M, M??rtensson B.	J Clin Psychiatry. 2005 Jun;66(6):708-16.
242	Add-on rTMS for medication-resistant depression: a randomized, double-blind, sham-controlled trial in Chinese patients.	Su TP, Huang CC, Wei IH.	J Clin Psychiatry. 2005 Jul;66(7):930-7.
243	Double-blind, placebo-controlled study of modafinil for fatigue and cognition in schizophrenia patients treated with psychotropic medications.	Sevy S, Rosenthal MH, Alvir J, Meyer S, Visweswaraiah H, Gunduz-Bruce H, Schooler NR.	J Clin Psychiatry. 2005 Jul;66(7):839-43.
244	Quality of life in schizophrenia: a multicenter, randomized, naturalistic, controlled trial comparing olanzapine to first-generation antipsychotics.	Silva de Lima M, de Jesus Mari J, Breier A, Maria Costa A, Pond?? de Sena E, Hotopf M.	J Clin Psychiatry. 2005 Jul;66(7):831-8.
245	A randomized, double-blind, placebo-controlled efficacy and safety study of quetiapine or lithium as monotherapy for mania in bipolar disorder.	Bowden CL, Grunze H, Mullen J, Brecher M, Paulsson B, Jones M, V??ger?? M, Svensson K.	J Clin Psychiatry. 2005 Jan;66(1):111-21.
246	Selective serotonin reuptake inhibitor treatment for generalized anxiety disorder: a double-blind, prospective comparison between paroxetine and sertraline.	Ball SG, Kuhn A, Wall D, Shekhar A, Goddard AW.	J Clin Psychiatry. 2005 Jan;66(1):94-9.
247	A multicenter, placebo-controlled study of modafinil augmentation in partial responders to selective serotonin reuptake inhibitors with persistent fatigue and sleepiness.	Fava M, Thase ME, DeBattista C.	J Clin Psychiatry. 2005 Jan;66(1):85-93.
248	A double-blind controlled study of adjunctive treatment with risperidone in schizophrenic patients partially responsive to clozapine: efficacy and safety.	Anil Ya??cio??lu AE, Kivircik Akdede BB, Turgut TI, T??m??kl?? M, Yazici MK, Alptekin K, Ertu??rul A, Jayathilake K, G???????? A, Tunca Z, Meltzer HY.	J Clin Psychiatry. 2005 Jan;66(1):63-72.
249	A randomized, observer-blind, controlled trial of the traditional Chinese medicine Yi-Gan San for improvement of behavioral and psychological symptoms and activities of daily living in dementia patients.	Iwasaki K, Satoh-Nakagawa T, Maruyama M, Monma Y, Nemoto M, Tomita N, Tanji H, Fujiwara H, Seki T, Fujii M, Arai H, Sasaki H.	J Clin Psychiatry. 2005 Feb;66(2):248-52.
250	A randomized controlled trial of venlafaxine extended release in generalized social anxiety disorder.	Liebowitz MR, Mangano RM, Bradwejn J, Asnis G; SAD Study Group.	J Clin Psychiatry. 2005 Feb;66(2):238-47.
251	Does rTMS hasten the response to escitalopram, sertraline, or venlafaxine in patients with major depressive disorder? A double-blind, randomized, sham-controlled trial.	Rossini D, Magri L, Lucca A, Giordani S, Smeraldi E, Zanardi R.	J Clin Psychiatry. 2005 Dec;66(12):1569-75.
252	Olanzapine versus risperidone in newly admitted acutely ill psychotic patients.	Kraus JE, Sheitman BB, Cook A, Reviere R, Lieberman JA.	J Clin Psychiatry. 2005 Dec;66(12):1564-8.
253	Symptomatic remission in patients with bipolar mania: results from a double-blind, placebo-controlled trial of risperidone monotherapy.	Gopal S, Steffens DC, Kramer ML, Olsen MK.	J Clin Psychiatry. 2005 Aug;66(8):1016-20.
254	Mirtazapine for obsessive-compulsive disorder: an open trial followed by double-blind discontinuation.	Koran LM, Gamel NN, Choung HW, Smith EH, Aboujaoude EN.	J Clin Psychiatry. 2005 Apr;66(4):515-20.
255	Ondansetron treatment in Tourette's disorder: a 3-week, randomized, double-blind, placebo-controlled study.	Toren P, Weizman A, Ratner S, Cohen D, Laor N.	J Clin Psychiatry. 2005 Apr;66(4):499-503.
256	Rivastigmine: a placebo controlled trial of twice daily and three times daily regimens in patients with Alzheimer's disease.	Feldman HH, Lane R; Study 304 Group.	J Neurol Neurosurg Psychiatry. 2007 Oct;78(10):1056-63. Epub 2007 Mar 12.
257	Topiramate for treating alcohol dependence: a randomized controlled trial.	Johnson BA, Rosenthal N, Capece JA, Wiegand F, Mao L, Beyers K, McKay A, Ait-Daoud N, Anton RF, Ciraulo DA, Kranzler HR, Mann K, O'Malley SS, Swift RM; Topiramate for Alcoholism Advisory Board; Topiramate for Alcoholism Study Group.	JAMA. 2007 Oct 10;298(14):1641-51.
258	Effects of citalopram and interpersonal psychotherapy on depression in patients with coronary artery disease: the Canadian Cardiac Randomized Evaluation of Antidepressant and Psychotherapy Efficacy (CREATE) trial.	Lesp??rance F, Frasure-Smith N, Koszycki D, Lalibert?? MA, van Zyl LT, Baker B, Swenson JR, Ghatavi K, Abramson BL, Dorian P, Guertin MC; CREATE Investigators.	JAMA. 2007 Jan 24;297(4):367-79. Erratum in: JAMA. 2007 Jul 4;298(1):40.
259	Anesthesia-assisted vs buprenorphine- or clonidine-assisted heroin detoxification and naltrexone induction: a randomized trial.	Collins ED, Kleber HD, Whittington RA, Heitler NE.	JAMA. 2005 Aug 24;294(8):903-13.
260	Efficacy and tolerability of long-acting injectable naltrexone for alcohol dependence: a randomized controlled trial.	Garbutt JC, Kranzler HR, O'Malley SS, Gastfriend DR, Pettinati HM, Silverman BL, Loewy JW, Ehrich EW; Vivitrex Study Group.	JAMA. 2005 Apr 6;293(13):1617-25. Erratum in: JAMA. 2005 Apr 27;293(16):1978. JAMA. 2005 Jun 15:293(23):2864.
261	Clozapine alone versus clozapine and risperidone with refractory schizophrenia.	Honer WG, Thornton AE, Chen EY, Chan RC, Wong JO, Bergmann A, Falkai P, Pomarol-Clotet E, McKenna PJ, Stip E, Williams R, MacEwan GW, Wasan K, Procyshyn R; Clozapine and Risperidone Enhancement (CARE) Study Group.	N Engl J Med. 2006 Feb 2;354(5):472-82.
262	Effectiveness of antipsychotic drugs in patients with chronic schizophrenia.	Lieberman JA, Stroup TS, McEvoy JP, Swartz MS, Rosenheck RA, Perkins DO, Keefe RS, Davis SM, Davis CE, Lebowitz BD, Severe J, Hsiao JK; Clinical Antipsychotic Trials of Intervention Effectiveness (CATIE) Investigators.	N Engl J Med. 2005 Sep 22;353(12):1209-23. Epub 2005 Sep 19. Erratum in: N Engl J Med. 2010 Sep 9;363(11):1092-3.
263	Efficacy and safety of donepezil in patients with schizophrenia or schizoaffective disorder: significant placebo/practice effects in a 12-week, randomized, double-blind, placebo-controlled trial.	Keefe RS, Malhotra AK, Meltzer HY, Kane JM, Buchanan RW, Murthy A, Sovel M, Li C, Goldman R.	Neuropsychopharmacology. 2008 May;33(6):1217-28. Epub 2007 Jul 11.
264	A placebo-controlled add-on trial of the Ampakine, CX516, for cognitive deficits in schizophrenia.	Goff DC, Lamberti JS, Leon AC, Green MF, Miller AL, Patel J, Manschreck T, Freudenreich O, Johnson SA.	Neuropsychopharmacology. 2008 Feb;33(3):465-72. Epub 2007 May 9.
265	Placebo-controlled trial comparing intermittent and continuous paroxetine in premenstrual dysphoric disorder.	Land??n M, Nissbrandt H, Allgulander C, S??rvik K, Ysander C, Eriksson E.	Neuropsychopharmacology. 2007 Jan;32(1):153-61. Epub 2006 Oct 11.
266	Effects of risperidone augmentation in patients with treatment-resistant depression: Results of open-label treatment followed by double-blind continuation.	Rapaport MH, Gharabawi GM, Canuso CM, Mahmoud RA, Keller MB, Bossie CA, Turkoz I, Lasser RA, Loescher A, Bouhours P, Dunbar F, Nemeroff CB.	Neuropsychopharmacology. 2006 Nov;31(11):2505-13. Epub 2006 Jun 7. Erratum in: Neuropsychopharmacology. 2007 May;32(5):1208. Neuropsychopharmacology. 2006 Nov;31(11):2514.
267	Effects of nicotine nasal spray on cognitive function in schizophrenia.	Smith RC, Warner-Cohen J, Matute M, Butler E, Kelly E, Vaidhyanathaswamy S, Khan A.	Neuropsychopharmacology. 2006 Mar;31(3):637-43.
268	Bupropion reduces methamphetamine-induced subjective effects and cue-induced craving.	Newton TF, Roache JD, De La Garza R 2nd, Fong T, Wallace CL, Li SH, Elkashef A, Chiang N, Kahn R.	Neuropsychopharmacology. 2006 Jul;31(7):1537-44. Epub 2005 Nov 23.
269	Cognitive improvement in schizophrenic patients does not require a serotonergic mechanism: randomized controlled trial of olanzapine vs amisulpride.	Wagner M, Quednow BB, Westheide J, Schlaepfer TE, Maier W, K??hn KU.	Neuropsychopharmacology. 2005 Feb;30(2):381-90.
270	Amoxapine as an atypical antipsychotic: a comparative study vs risperidone.	Apiquian R, Fresan A, Ulloa RE, de la Fuente-Sandoval C, Herrera-Estrella M, Vazquez A, Nicolini H, Kapur S.	Neuropsychopharmacology. 2005 Dec;30(12):2236-44.
271	Acute-phase and 1-year follow-up results of a randomized controlled trial of CBT versus Befriending for first-episode psychosis: the ACE project.	Jackson HJ, McGorry PD, Killackey E, Bendall S, Allott K, Dudgeon P, Gleeson J, Johnson T, Harrigan S.	Psychol Med. 2008 May;38(5):725-35. Epub 2007 Nov 16.
272	A randomized controlled trial with 4-month follow-up of adjunctive repetitive transcranial magnetic stimulation of the left prefrontal cortex for depression.	Mogg A, Pluck G, Eranti SV, Landau S, Purvis R, Brown RG, Curtis V, Howard R, Philpot M, McLoughlin DM.	Psychol Med. 2008 Mar;38(3):323-33. Epub 2007 Oct 15.
273	A psychosocial skills training approach in Mexican out-patients with schizophrenia.	Valencia M, Rascon ML, Juarez F, Murow E.	Psychol Med. 2007 Oct;37(10):1393-402. Epub 2007 May 2.
274	Repetitive transcranial magnetic stimulation for the treatment of obsessive compulsive disorder: a double-blind controlled investigation.	Sachdev PS, Loo CK, Mitchell PB, McFarquhar TF, Malhi GS.	Psychol Med. 2007 Nov;37(11):1645-9. Epub 2007 Jul 26.
275	Adjuvant occupational therapy for work-related major depression works: randomized trial including economic evaluation.	Schene AH, Koeter MW, Kikkert MJ, Swinkels JA, McCrone P.	Psychol Med. 2007 Mar;37(3):351-62. Epub 2006 Nov 20.
276	Cognitive self-therapy for chronic depression and anxiety: a multi-centre randomized controlled study.	den Boer PC, Wiersma D, Ten Vaarwerk I, Span MM, Stant AD, Van den Bosch RJ.	Psychol Med. 2007 Mar;37(3):329-39. Epub 2006 Nov 1.
277	A randomized controlled study of single-session behavioural treatment of earthquake-related post-traumatic stress disorder using an earthquake simulator.	Ba??oglu M, Salcioglu E, Livanou M.	Psychol Med. 2007 Feb;37(2):203-13.
278	Effect of body-oriented psychological therapy on negative symptoms in schizophrenia: a randomized controlled trial.	R??hricht F, Priebe S.	Psychol Med. 2006 May;36(5):669-78.
279	A randomized controlled trial of the use of self-help materials in addition to standard general practice treatment of depression compared to standard treatment alone.	Salkovskis P, Rimes K, Stephenson D, Sacks G, Scott J.	Psychol Med. 2006 Mar;36(3):325-33. Epub 2005 Dec 7.
280	Short-term effects of enhanced treatment for depression in primary care: results from a randomized controlled trial.	Smit A, Kluiter H, Conradi HJ, van der Meer K, Tiemens BG, Jenner JA, van Os TW, Ormel J.	Psychol Med. 2006 Jan;36(1):15-26.
281	Repetitive transcranial magnetic stimulation in bulimia nervosa: preliminary results of a single-centre, randomised, double-blind, sham-controlled trial in female outpatients.	Walpoth M, Hoertnagl C, Mangweth-Matzek B, Kemmler G, Hinterh??lzl J, Conca A, Hausmann A.	Psychother Psychosom. 2008;77(1):57-60. Epub 2007 Dec 14.
282	In-patient treatment of mothers with depressive disorders - does joint admission of their children have a negative effect on the results of treatment?	Nickel M, Nickel C, Tritt K, Lahmann C, Leiberich P, Muehlbacher M, Egger C, Rother W, Loew T.	Psychother Psychosom. 2005;74(6):366-70.
283	Internet-guided self-help with or without exposure therapy for phobic and panic disorders.	Schneider AJ, Mataix-Cols D, Marks IM, Bachofen M.	Psychother Psychosom. 2005;74(3):154-64.
284	The use of individually tailored environmental supports to improve medication adherence and outcomes in schizophrenia.	Velligan DI, Diamond PM, Mintz J, Maples N, Li X, Zeber J, Ereshefsky L, Lam YW, Castillo D, Miller AL.	Schizophr Bull. 2008 May;34(3):483-93. Epub 2007 Oct 10.
285	Cognitive strategies versus self-management skills as adjunct to vocational rehabilitation.	Vauth R, Corrigan PW, Clauss M, Dietl M, Dreher-Rudolph M, Stieglitz RD, Vater R.	Schizophr Bull. 2005 Jan;31(1):55-66. Epub 2005 Feb 16.
286	A randomized controlled trial of mindfulness-based cognitive therapy for bipolar disorder.	Perich T, Manicavasagar V, Mitchell PB, Ball JR, Hadzi-Pavlovic D.	Acta Psychiatr Scand. 2013 May;127(5):333-43. doi: 10.1111/acps.12033. Epub 2012 Dec 9.
287	Metabolic effects of adjunctive aripiprazole in clozapine-treated patients with schizophrenia.	Fan X, Borba CP, Copeland P, Hayden D, Freudenreich O, Goff DC, Henderson DC.	Acta Psychiatr Scand. 2013 Mar;127(3):217-26. doi: 10.1111/acps.12009. Epub 2012 Sep 4.
288	Exercise therapy improves mental and physical health in schizophrenia: a randomised controlled trial.	Scheewe TW, Backx FJ, Takken T, J??rg F, van Strater AC, Kroes AG, Kahn RS, Cahn W.	Acta Psychiatr Scand. 2013 Jun;127(6):464-73. doi: 10.1111/acps.12029. Epub 2012 Oct 26.
289	Methylphenidate for attention deficit hyperactivity disorder and drug relapse in criminal offenders with substance dependence: a 24-week randomized placebo-controlled trial.	Konstenius M, Jayaram-Lindstr??m N, Guterstam J, Beck O, Philips B, Franck J.	Addiction. 2014 Mar;109(3):440-9. doi: 10.1111/add.12369. Epub 2013 Dec 1.
290	Managing psychiatric comorbidity within versus outside of methadone treatment settings: a randomized and controlled evaluation.	Brooner RK, Kidorf MS, King VL, Peirce J, Neufeld K, Stoller K, Kolodner K.	Addiction. 2013 Nov;108(11):1942-51. doi: 10.1111/add.12269. Epub 2013 Jul 19.
291	Buprenorphine implants for treatment of opioid dependence: randomized comparison to placebo and sublingual buprenorphine/naloxone.	Rosenthal RN, Ling W, Casadonte P, Vocci F, Bailey GL, Kampman K, Patkar A, Chavoustie S, Blasey C, Sigmon S, Beebe KL.	Addiction. 2013 Dec;108(12):2141-9. doi: 10.1111/add.12315. Epub 2013 Sep 18.
292	Abstinence-contingent recovery housing and reinforcement-based treatment following opioid detoxification.	Tuten M, DeFulio A, Jones HE, Stitzer M.	Addiction. 2012 May;107(5):973-82. doi: 10.1111/j.1360-0443.2011.03750.x. Epub 2012 Feb 28.
293	Seeking Safety treatment for male veterans with a substance use disorder and post-traumatic stress disorder symptomatology.	Boden MT, Kimerling R, Jacobs-Lentz J, Bowman D, Weaver C, Carney D, Walser R, Trafton JA.	Addiction. 2012 Mar;107(3):578-86. doi: 10.1111/j.1360-0443.2011.03658.x.
294	Brief motivational feedback and cognitive behavioral interventions for prevention of disordered gambling: a randomized clinical trial.	Larimer ME, Neighbors C, Lostutter TW, Whiteside U, Cronce JM, Kaysen D, Walker DD.	Addiction. 2012 Jun;107(6):1148-58. doi: 10.1111/j.1360-0443.2011.03776.x. Epub 2012 Feb 28.
295	Treatment-resistant bipolar depression: a randomized controlled trial of electroconvulsive therapy versus algorithm-based pharmacological treatment.	Schoeyen HK, Kessler U, Andreassen OA, Auestad BH, Bergsholm P, Malt UF, Morken G, Oedegaard KJ, Vaaler A.	Am J Psychiatry. 2015 Jan;172(1):41-51. doi: 10.1176/appi.ajp.2014.13111517. Epub 2014 Oct 31.
296	Effects of post-session administration of methylene blue on fear extinction and contextual memory in adults with claustrophobia.	Telch MJ, Bruchey AK, Rosenfield D, Cobb AR, Smits J, Pahl S, Gonzalez-Lima F.	Am J Psychiatry. 2014 Oct;171(10):1091-8. doi: 10.1176/appi.ajp.2014.13101407.
297	Sequential treatment with fluoxetine and relapse--prevention CBT to improve outcomes in pediatric depression.	Kennard BD, Emslie GJ, Mayes TL, Nakonezny PA, Jones JM, Foxwell AA, King J.	Am J Psychiatry. 2014 Oct;171(10):1083-90. doi: 10.1176/appi.ajp.2014.13111460.
298	A randomized controlled trial of 7-day intensive and standard weekly cognitive therapy for PTSD and emotion-focused supportive therapy.	Ehlers A, Hackmann A, Grey N, Wild J, Liness S, Albert I, Deale A, Stott R, Clark DM.	Am J Psychiatry. 2014 Mar;171(3):294-304. doi: 10.1176/appi.ajp.2013.13040552.
299	Randomized trial of an electronic personal health record for patients with serious mental illnesses.	Druss BG, Ji X, Glick G, von Esenwein SA.	Am J Psychiatry. 2014 Mar;171(3):360-8. doi: 10.1176/appi.ajp.2013.13070913.
300	Results of a multicenter randomized controlled trial of the clinical effectiveness of schema therapy for personality disorders.	Bamelis LL, Evers SM, Spinhoven P, Arntz A.	Am J Psychiatry. 2014 Mar;171(3):305-22. doi: 10.1176/appi.ajp.2013.12040518.
301	A randomized, double-blind evaluation of D-cycloserine or alprazolam combined with virtual reality exposure therapy for posttraumatic stress disorder in Iraq and Afghanistan War veterans.	Rothbaum BO, Price M, Jovanovic T, Norrholm SD, Gerardi M, Dunlop B, Davis M, Bradley B, Duncan EJ, Rizzo A, Ressler KJ.	Am J Psychiatry. 2014 Jun;171(6):640-8. doi: 10.1176/appi.ajp.2014.13121625.
302	Internet-delivered treatment for substance abuse: a multisite randomized controlled trial.	Campbell AN, Nunes EV, Matthews AG, Stitzer M, Miele GM, Polsky D, Turrigiano E, Walters S, McClure EA, Kyle TL, Wahle A, Van Veldhuisen P, Goldman B, Babcock D, Stabile PQ, Winhusen T, Ghitza UE.	Am J Psychiatry. 2014 Jun;171(6):683-90. doi: 10.1176/appi.ajp.2014.13081055. Erratum in: Am J Psychiatry. 2014 Dec 1;171(12):1338.
303	Pharmacotherapy and family-focused treatment for adolescents with bipolar I and II disorders: a 2-year randomized trial.	Miklowitz DJ, Schneck CD, George EL, Taylor DO, Sugar CA, Birmaher B, Kowatch RA, DelBello MP, Axelson DA.	Am J Psychiatry. 2014 Jun;171(6):658-67. doi: 10.1176/appi.ajp.2014.13081130.
304	A double-blind randomized controlled trial of augmentation and switch strategies for refractory social anxiety disorder.	Pollack MH, Van Ameringen M, Simon NM, Worthington JW, Hoge EA, Keshaviah A, Stein MB.	Am J Psychiatry. 2014 Jan;171(1):44-53. doi: 10.1176/appi.ajp.2013.12101353.
305	A randomized controlled trial of psychoanalytic psychotherapy or cognitive-behavioral therapy for bulimia nervosa.	Poulsen S, Lunn S, Daniel SI, Folke S, Mathiesen BB, Katznelson H, Fairburn CG.	Am J Psychiatry. 2014 Jan;171(1):109-16. doi: 10.1176/appi.ajp.2013.12121511.
306	Lurasidone as adjunctive therapy with lithium or valproate for the treatment of bipolar I depression: a randomized, double-blind, placebo-controlled study.	Loebel A, Cucchiaro J, Silva R, Kroger H, Sarma K, Xu J, Calabrese JR.	Am J Psychiatry. 2014 Feb;171(2):169-77. doi: 10.1176/appi.ajp.2013.13070985.
307	Lurasidone monotherapy in the treatment of bipolar I depression: a randomized, double-blind, placebo-controlled study.	Loebel A, Cucchiaro J, Silva R, Kroger H, Hsu J, Sarma K, Sachs G.	Am J Psychiatry. 2014 Feb;171(2):160-8. doi: 10.1176/appi.ajp.2013.13070984.
308	Computer-assisted delivery of cognitive-behavioral therapy: efficacy and durability of CBT4CBT among cocaine-dependent individuals maintained on methadone.	Carroll KM, Kiluk BD, Nich C, Gordon MA, Portnoy GA, Marino DR, Ball SA.	Am J Psychiatry. 2014 Apr;171(4):436-44. doi: 10.1176/appi.ajp.2013.13070987.
309	The efficacy of cognitive-behavioral therapy and psychodynamic therapy in the outpatient treatment of major depression: a randomized clinical trial.	Driessen E, Van HL, Don FJ, Peen J, Kool S, Westra D, Hendriksen M, Schoevers RA, Cuijpers P, Twisk JW, Dekker JJ.	Am J Psychiatry. 2013 Sep;170(9):1041-50. doi: 10.1176/appi.ajp.2013.12070899.
310	A trial of prazosin for combat trauma PTSD with nightmares in active-duty soldiers returned from Iraq and Afghanistan.	Raskind MA, Peterson K, Williams T, Hoff DJ, Hart K, Holmes H, Homas D, Hill J, Daniels C, Calohan J, Millard SP, Rohde K, O'Connell J, Pritzl D, Feiszli K, Petrie EC, Gross C, Mayer CL, Freed MC, Engel C, Peskind ER.	Am J Psychiatry. 2013 Sep;170(9):1003-10. doi: 10.1176/appi.ajp.2013.12081133.
311	Antidepressant efficacy of ketamine in treatment-resistant major depression: a two-site randomized controlled trial.	Murrough JW, Iosifescu DV, Chang LC, Al Jurdi RK, Green CE, Perez AM, Iqbal S, Pillemer S, Foulkes A, Shah A, Charney DS, Mathew SJ.	Am J Psychiatry. 2013 Oct;170(10):1134-42. doi: 10.1176/appi.ajp.2013.13030392.
312	Maintenance cognitive-behavioral therapy and manualized psychoeducation in the treatment of recurrent depression: a multicenter prospective randomized controlled trial.	Stangier U, Hilling C, Heidenreich T, Risch AK, Barocka A, Schl??sser R, Kronfeld K, Ruckes C, Berger H, R??schke J, Weck F, Volk S, Hambrecht M, Serfling R, Erkwoh R, Stirn A, Sobanski T, Hautzinger M.	Am J Psychiatry. 2013 Jun;170(6):624-32. doi: 10.1176/appi.ajp.2013.12060734.
313	Psychodynamic therapy and cognitive-behavioral therapy in social anxiety disorder: a multicenter randomized controlled trial.	Leichsenring F, Salzer S, Beutel ME, Herpertz S, Hiller W, Hoyer J, Huesing J, Joraschky P, Nolting B, Poehlmann K, Ritter V, Stangier U, Strauss B, Stuhldreher N, Tefikow S, Teismann T, Willutzki U, Wiltink J, Leibing E.	Am J Psychiatry. 2013 Jul;170(7):759-67. doi: 10.1176/appi.ajp.2013.12081125. Erratum in: Am J Psychiatry. 2013 Nov 1;170(11):1373.
314	Antidepressant medication augmented with cognitive-behavioral therapy for generalized anxiety disorder in older adults.	Wetherell JL, Petkus AJ, White KS, Nguyen H, Kornblith S, Andreescu C, Zisook S, Lenze EJ.	Am J Psychiatry. 2013 Jul;170(7):782-9. doi: 10.1176/appi.ajp.2013.12081104.
315	D-Cycloserine as an augmentation strategy with cognitive-behavioral therapy for social anxiety disorder.	Hofmann SG, Smits JA, Rosenfield D, Simon N, Otto MW, Meuret AE, Marques L, Fang A, Tart C, Pollack MH.	Am J Psychiatry. 2013 Jul;170(7):751-8. doi: 10.1176/appi.ajp.2013.12070974.
316	Lithium treatment moderate-dose use study (LiTMUS) for bipolar disorder: a randomized comparative effectiveness trial of optimized personalized treatment with and without lithium.	Nierenberg AA, Friedman ES, Bowden CL, Sylvia LG, Thase ME, Ketter T, Ostacher MJ, Leon AC, Reilly-Harrington N, Iosifescu DV, Pencina M, Severe JB, Calabrese JR.	Am J Psychiatry. 2013 Jan;170(1):102-10. doi: 10.1176/appi.ajp.2012.12060751.
317	Randomized controlled trial of contingency management for stimulant use in community mental health patients with serious mental illness.	McDonell MG, Srebnik D, Angelo F, McPherson S, Lowe JM, Sugar A, Short RA, Roll JM, Ries RK.	Am J Psychiatry. 2013 Jan;170(1):94-101.
318	Efficacy of functional remediation in bipolar disorder: a multicenter randomized controlled study.	Torrent C, Bonnin Cdel M, Mart??nez-Ar??n A, Valle J, Amann BL, Gonz??lez-Pinto A, Crespo JM, Ib????ez ??, Garcia-Portilla MP, Tabar??s-Seisdedos R, Arango C, Colom F, Sol?? B, Pacchiarotti I, Rosa AR, Ayuso-Mateos JL, Anaya C, Fern??ndez P, Land??n-Romero R, Alonso-Lana S, Ortiz-Gil J, Segura B, et al.	Am J Psychiatry. 2013 Aug;170(8):852-9. doi: 10.1176/appi.ajp.2012.12070971.
319	Practice-based versus telemedicine-based collaborative care for depression in rural federally qualified health centers: a pragmatic randomized comparative effectiveness trial.	Fortney JC, Pyne JM, Mouden SB, Mittal D, Hudson TJ, Schroeder GW, Williams DK, Bynum CA, Mattox R, Rost KM.	Am J Psychiatry. 2013 Apr;170(4):414-25. doi: 10.1176/appi.ajp.2012.12050696.
320	Short-term tropisetron treatment and cognitive and P50 auditory gating deficits in schizophrenia.	Zhang XY, Liu L, Liu S, Hong X, Chen da C, Xiu MH, Yang FD, Zhang Z, Zhang X, Kosten TA, Kosten TR.	Am J Psychiatry. 2012 Sep;169(9):974-81. doi: 10.1176/appi.ajp.2012.11081289.
321	Naltrexone implant for the treatment of polydrug dependence: a randomized controlled trial.	Tiihonen J, Krupitsky E, Verbitskaya E, Blokhina E, Mamontova O, F??hr J, Tuomola P, Kuoppasalmi K, Kiviniemi V, Zwartau E.	Am J Psychiatry. 2012 May;169(5):531-6.
322	A double-blind placebo-controlled trial of fluoxetine for repetitive behaviors and global severity in adult autism spectrum disorders.	Hollander E, Soorya L, Chaplin W, Anagnostou E, Taylor BP, Ferretti CJ, Wasserman S, Swanson E, Settipani C.	Am J Psychiatry. 2012 Mar;169(3):292-9. doi: 10.1176/appi.ajp.2011.10050764. Erratum in: Am J Psychiatry. 2012 May;169(5):540.
323	Examining transcranial direct-current stimulation (tDCS) as a treatment for hallucinations in schizophrenia.	Brunelin J, Mondino M, Gassab L, Haesebaert F, Gaha L, Suaud-Chagny MF, Saoud M, Mechri A, Poulet E.	Am J Psychiatry. 2012 Jul;169(7):719-24. doi: 10.1176/appi.ajp.2012.11071091. Erratum in: Am J Psychiatry. 2012 Dec 1;169(12):1321.
324	Combined cognitive remediation and functional skills training for schizophrenia: effects on cognition, functional competence, and real-world behavior.	Bowie CR, McGurk SR, Mausbach B, Patterson TL, Harvey PD.	Am J Psychiatry. 2012 Jul;169(7):710-8. doi: 10.1176/appi.ajp.2012.11091337.
325	Combined prolonged exposure therapy and paroxetine for PTSD related to the World Trade Center attack: a randomized controlled trial.	Schneier FR, Neria Y, Pavlicova M, Hembree E, Suh EJ, Amsel L, Marshall RD.	Am J Psychiatry. 2012 Jan;169(1):80-8. doi: 10.1176/appi.ajp.2011.11020321. Epub 2011 Sep 9.
326	Attention bias modification treatment for pediatric anxiety disorders: a randomized controlled trial.	Eldar S, Apter A, Lotan D, Edgar KP, Naim R, Fox NA, Pine DS, Bar-Haim Y.	Am J Psychiatry. 2012 Feb;169(2):213-20.
327	A double-blind randomized controlled trial of N-acetylcysteine in cannabis-dependent adolescents.	Gray KM, Carpenter MJ, Baker NL, DeSantis SM, Kryway E, Hartwell KJ, McRae-Clark AL, Brady KT.	Am J Psychiatry. 2012 Aug;169(8):805-12. doi: 10.1176/appi.ajp.2012.12010055. Erratum in: Am J Psychiatry. 2012 Aug 1;169(8):869.
328	Randomized trial of long-acting sustained-release naltrexone implant vs oral naltrexone or placebo for preventing relapse to opioid dependence.	Krupitsky E, Zvartau E, Blokhina E, Verbitskaya E, Wahlgren V, Tsoy-Podosenin M, Bushara N, Burakov A, Masalov D, Romanova T, Tyurina A, Palatkin V, Slavina T, Pecoraro A, Woody GE.	Arch Gen Psychiatry. 2012 Sep;69(9):973-81. doi: 10.1001/archgenpsychiatry.2012.1a.
329	Common and unique therapeutic mechanisms of stimulant and nonstimulant treatments for attention-deficit/hyperactivity disorder.	Schulz KP, Fan J, B??dard AC, Clerkin SM, Ivanov I, Tang CY, Halperin JM, Newcorn JH.	Arch Gen Psychiatry. 2012 Sep;69(9):952-61. doi: 10.1001/archgenpsychiatry.2011.2053.
330	A randomized controlled trial of risperidone, lithium, or divalproex sodium for initial treatment of bipolar I disorder, manic or mixed phase, in children and adolescents.	Geller B, Luby JL, Joshi P, Wagner KD, Emslie G, Walkup JT, Axelson DA, Bolhofner K, Robb A, Wolf DV, Riddle MA, Birmaher B, Nusrat N, Ryan ND, Vitiello B, Tillman R, Lavori P.	Arch Gen Psychiatry. 2012 May;69(5):515-28. doi: 10.1001/archgenpsychiatry.2011.1508. Epub 2012 Jan 2.
331	The ability of multifamily groups to improve treatment adherence in Mexican Americans with schizophrenia.	Kopelowicz A, Zarate R, Wallace CJ, Liberman RP, Lopez SR, Mintz J.	Arch Gen Psychiatry. 2012 Mar;69(3):265-73. doi: 10.1001/archgenpsychiatry.2011.135.
332	Randomized trial to evaluate the efficacy of cognitive therapy for low-functioning patients with schizophrenia.	Grant PM, Huh GA, Perivoliotis D, Stolar NM, Beck AT.	Arch Gen Psychiatry. 2012 Feb;69(2):121-7. doi: 10.1001/archgenpsychiatry.2011.129. Epub 2011 Oct 3.
333	Randomized trial of behavior therapy for adults with Tourette syndrome.	Wilhelm S, Peterson AL, Piacentini J, Woods DW, Deckersbach T, Sukhodolsky DG, Chang S, Liu H, Dziura J, Walkup JT, Scahill L.	Arch Gen Psychiatry. 2012 Aug;69(8):795-803. doi: 10.1001/archgenpsychiatry.2011.1528.
334	Benzoate, a D-amino acid oxidase inhibitor, for the treatment of early-phase Alzheimer disease: a randomized, double-blind, placebo-controlled trial.	Lin CH, Chen PK, Chang YC, Chuo LJ, Chen YS, Tsai GE, Lane HY.	Biol Psychiatry. 2014 May 1;75(9):678-85. doi: 10.1016/j.biopsych.2013.08.010. Epub 2013 Sep 25.
335	Yohimbine enhancement of exposure therapy for social anxiety disorder: a randomized controlled trial.	Smits JA, Rosenfield D, Davis ML, Julian K, Handelsman PR, Otto MW, Tuerk P, Shiekh M, Rosenfield B, Hofmann SG, Powers MB.	Biol Psychiatry. 2014 Jun 1;75(11):840-6. doi: 10.1016/j.biopsych.2013.10.008. Epub 2013 Oct 16.
336	Cognitive-behavioral therapy as continuation treatment to sustain response after electroconvulsive therapy in depression: a randomized controlled trial.	Brakemeier EL, Merkl A, Wilbertz G, Quante A, Regen F, B??hrsch N, van Hall F, Kischkel E, Danker-Hopfe H, Anghelescu I, Heuser I, Kathmann N, Bajbouj M.	Biol Psychiatry. 2014 Aug 1;76(3):194-202. doi: 10.1016/j.biopsych.2013.11.030. Epub 2013 Dec 12. Erratum in: Biol Psychiatry. 2014 Sep 1;76(5):430.
337	Rapid mood-elevating effects of low field magnetic stimulation in depression.	Rohan ML, Yamamoto RT, Ravichandran CT, Cayetano KR, Morales OG, Olson DP, Vitaliano G, Paul SM, Cohen BM.	Biol Psychiatry. 2014 Aug 1;76(3):186-93. doi: 10.1016/j.biopsych.2013.10.024. Epub 2013 Nov 12.
338	Transcranial magnetic stimulation of Wernicke's and Right homologous sites to curtail voices": a randomized trial."	Hoffman RE, Wu K, Pittman B, Cahill JD, Hawkins KA, Fernandez T, Hannestad J.	Biol Psychiatry. 2013 May 15;73(10):1008-14. doi: 10.1016/j.biopsych.2013.01.016. Epub 2013 Feb 26.
339	Extending the treatment options in alcohol dependence: a randomized controlled study of as-needed nalmefene.	Mann K, Bladstr??m A, Torup L, Gual A, van den Brink W.	Biol Psychiatry. 2013 Apr 15;73(8):706-13. doi: 10.1016/j.biopsych.2012.10.020. Epub 2012 Dec 11.
340	Using attentional bias modification as a cognitive vaccine against depression.	Browning M, Holmes EA, Charles M, Cowen PJ, Harmer CJ.	Biol Psychiatry. 2012 Oct 1;72(7):572-9. doi: 10.1016/j.biopsych.2012.04.014. Epub 2012 May 12.
341	A randomized placebo-controlled trial of D-cycloserine to enhance exposure therapy for posttraumatic stress disorder.	de Kleine RA, Hendriks GJ, Kusters WJ, Broekman TG, van Minnen A.	Biol Psychiatry. 2012 Jun 1;71(11):962-8. doi: 10.1016/j.biopsych.2012.02.033. Epub 2012 Apr 4.
342	A randomized controlled pilot trial of oral N-acetylcysteine in children with autism.	Hardan AY, Fung LK, Libove RA, Obukhanych TV, Nair S, Herzenberg LA, Frazier TW, Tirouvanziam R.	Biol Psychiatry. 2012 Jun 1;71(11):956-61. doi: 10.1016/j.biopsych.2012.01.014. Epub 2012 Feb 18.
343	Extended-release mixed amphetamine salts and topiramate for cocaine dependence: a randomized controlled trial.	Mariani JJ, Pavlicova M, Bisaga A, Nunes EV, Brooks DJ, Levin FR.	Biol Psychiatry. 2012 Dec 1;72(11):950-6. doi: 10.1016/j.biopsych.2012.05.032. Epub 2012 Jul 12.
344	Early intervention may prevent the development of posttraumatic stress disorder: a randomized pilot civilian study with modified prolonged exposure.	Rothbaum BO, Kearns MC, Price M, Malcoun E, Davis M, Ressler KJ, Lang D, Houry D.	Biol Psychiatry. 2012 Dec 1;72(11):957-63. doi: 10.1016/j.biopsych.2012.06.002. Epub 2012 Jul 4.
345	Allopurinol for mania: a randomized trial of allopurinol versus placebo as add-on treatment to mood stabilizers and/or antipsychotic agents in manic patients with bipolar disorder.	Weiser M, Burshtein S, Gershon AA, Marian G, Vlad N, Grecu IG, Tocari E, Tiugan A, Hotineanu M, Davis JM.	Bipolar Disord. 2014 Jun;16(4):441-7. doi: 10.1111/bdi.12202. Epub 2014 Apr 8.
346	A double-blind, placebo-controlled study of adjunctive calcitonin nasal spray in acute refractory mania.	Vik A, Ravindran A, Shiah IS, Wong H, Walji N, Lam RW, Yatham LN.	Bipolar Disord. 2013 Jun;15(4):359-64. doi: 10.1111/bdi.12062. Epub 2013 Apr 1.
347	Lamotrigine as add-on treatment to lithium and divalproex: lessons learned from a double-blind, placebo-controlled trial in rapid-cycling bipolar disorder.	Kemp DE, Gao K, Fein EB, Chan PK, Conroy C, Obral S, Ganocy SJ, Calabrese JR.	Bipolar Disord. 2012 Nov;14(7):780-9. doi: 10.1111/bdi.12013.
348	A randomized, double-blind, controlled trial evaluating the effect of intranasal insulin on neurocognitive function in euthymic patients with bipolar disorder.	McIntyre RS, Soczynska JK, Woldeyohannes HO, Miranda A, Vaccarino A, Macqueen G, Lewis GF, Kennedy SH.	Bipolar Disord. 2012 Nov;14(7):697-706. doi: 10.1111/bdi.12006.
349	A randomized pilot study of psychotherapy and quetiapine for the acute treatment of bipolar II depression.	Swartz HA, Frank E, Cheng Y.	Bipolar Disord. 2012 Mar;14(2):211-6. doi: 10.1111/j.1399-5618.2012.00988.x.
350	Allopurinol augmentation in the outpatient treatment of bipolar mania: a pilot study.	Fan A, Berg A, Bresee C, Glassman LH, Rapaport MH.	Bipolar Disord. 2012 Mar;14(2):206-10. doi: 10.1111/j.1399-5618.2012.01001.x.
351	Early antidepressant effect of memantine during augmentation of lamotrigine inadequate response in bipolar depression: a double-blind, randomized, placebo-controlled trial.	Anand A, Gunn AD, Barkay G, Karne HS, Nurnberger JI, Mathew SJ, Ghosh S.	Bipolar Disord. 2012 Feb;14(1):64-70. doi: 10.1111/j.1399-5618.2011.00971.x.
352	A randomized, double-blind, placebo-controlled clinical trial of acamprosate in alcohol-dependent individuals with bipolar disorder: a preliminary report.	Tolliver BK, Desantis SM, Brown DG, Prisciandaro JJ, Brady KT.	Bipolar Disord. 2012 Feb;14(1):54-63. doi: 10.1111/j.1399-5618.2011.00973.x.
353	Discontinuation of antidepressants in people with dementia and neuropsychiatric symptoms (DESEP study): double blind, randomised, parallel group, placebo controlled trial.	Bergh S, Selb??k G, Engedal K.	BMJ. 2012 Mar 9;344:e1566. doi: 10.1136/bmj.e1566.
354	One-day cognitive-behavioural therapy self-confidence workshops for people with depression: randomised controlled trial.	Horrell L, Goldsmith KA, Tylee AT, Schmidt UH, Murphy CL, Bonin EM, Beecham J, Kelly J, Raikundalia S, Brown JS; CLASSIC trial group.	Br J Psychiatry. 2014 Mar;204(3):222-33. doi: 10.1192/bjp.bp.112.121855. Epub 2013 Dec 19.
355	Cognitive-behavioural therapy with post-session D-cycloserine augmentation for paediatric obsessive-compulsive disorder: pilot randomised controlled trial.	Mataix-Cols D, Turner C, Monzani B, Isomura K, Murphy C, Krebs G, Heyman I.	Br J Psychiatry. 2014 Jan;204(1):77-8. doi: 10.1192/bjp.bp.113.126284. Epub 2013 Nov 21.
356	Comparison of short- and long-term dynamic group psychotherapy: randomised clinical trial.	Lorentzen S, Ruud T, Fjeldstad A, H??glend P.	Br J Psychiatry. 2013 Sep;203(3):280-7. doi: 10.1192/bjp.bp.112.113688. Epub 2013 Sep 12. Erratum in: Br J Psychiatry. 2013 Nov;203(5):392.
357	Joint crisis plans for people with borderline personality disorder: feasibility and outcomes in a randomised controlled trial.	Borschmann R, Barrett B, Hellier JM, Byford S, Henderson C, Rose D, Slade M, Sutherby K, Szmukler G, Thornicroft G, Hogg J, Moran P.	Br J Psychiatry. 2013 May;202(5):357-64. doi: 10.1192/bjp.bp.112.117762. Epub 2013 Apr 11.
358	Personalised intervention for people with depression and severe COPD.	Alexopoulos GS, Kiosses DN, Sirey JA, Kanellopoulos D, Novitch RS, Ghosh S, Seirup JK, Raue PJ.	Br J Psychiatry. 2013 Mar;202(3):235-6. doi: 10.1192/bjp.bp.112.120139. Epub 2013 Feb 7.
359	Behavioural activation v. antidepressant medication for treating depression in Iran: randomised trial.	Moradveisi L, Huibers MJ, Renner F, Arasteh M, Arntz A.	Br J Psychiatry. 2013 Mar;202(3):204-11. doi: 10.1192/bjp.bp.112.113696. Epub 2013 Feb 7.
360	Treatment in a specialised out-patient mood disorder clinic v. standard out-patient treatment in the early course of bipolar disorder: randomised clinical trial.	Kessing LV, Hansen HV, Hvenegaard A, Christensen EM, Dam H, Gluud C, Wetterslev J; Early Intervention Affective Disorders (EIA) Trial Group.	Br J Psychiatry. 2013 Mar;202(3):212-9. doi: 10.1192/bjp.bp.112.113548. Epub 2013 Jan 24.
361	Evaluating the impact of a quality of life assessment with feedback to clinicians in patients with schizophrenia: randomised controlled trial.	Boyer L, Lan??on C, Baumstarck K, Parola N, Berbis J, Auquier P.	Br J Psychiatry. 2013 Jun;202:447-53. doi: 10.1192/bjp.bp.112.123463. Epub 2013 May 9.
362	Cognitive analytic therapy for personality disorder: randomised controlled trial.	Clarke S, Thomas P, James K.	Br J Psychiatry. 2013 Feb;202:129-34. doi: 10.1192/bjp.bp.112.108670. Epub 2012 Dec 6.
363	Internet-delivered cognitive-behavioural therapy v. conventional guided self-help for bulimia nervosa: long-term evaluation of a randomised controlled trial.	Wagner G, Penelo E, Wanner C, Gwinner P, Trofaier ML, Imgart H, Waldherr K, W??ber-Bing??l C, Karwautz AF.	Br J Psychiatry. 2013 Feb;202:135-41. doi: 10.1192/bjp.bp.111.098582. Epub 2012 Dec 6.
364	Treatment of child anxiety disorders via guided parent-delivered cognitive-behavioural therapy: randomised controlled trial.	Thirlwall K, Cooper PJ, Karalus J, Voysey M, Willetts L, Creswell C.	Br J Psychiatry. 2013 Dec;203(6):436-44. doi: 10.1192/bjp.bp.113.126698. Epub 2013 Aug 22.
365	Efficacy and mood conversion rate during long-term fluoxetine v. lithium monotherapy in rapid- and non-rapid-cycling bipolar II disorder.	Amsterdam JD, Luo L, Shults J.	Br J Psychiatry. 2013 Apr;202(4):301-6. doi: 10.1192/bjp.bp.111.104711. Epub 2012 Oct 25.
366	Efficacy of mindfulness-based cognitive therapy in relation to prior history of depression: randomised controlled trial.	Geschwind N, Peeters F, Huibers M, van Os J, Wichers M.	Br J Psychiatry. 2012 Oct;201(4):320-5. doi: 10.1192/bjp.bp.111.104851. Epub 2012 Aug 9.
367	Out-patient psychological therapies for adults with anorexia nervosa: randomised controlled trial.	Schmidt U, Oldershaw A, Jichi F, Sternheim L, Startup H, McIntosh V, Jordan J, Tchanturia K, Wolff G, Rooney M, Landau S, Treasure J.	Br J Psychiatry. 2012 Nov;201(5):392-9. doi: 10.1192/bjp.bp.112.112078. Epub 2012 Sep 20.
368	Randomised, double-blind, placebo-controlled study of olanzapine in patients with bipolar I depression.	Tohen M, McDonnell DP, Case M, Kanba S, Ha K, Fang YR, Katagiri H, Gomez JC.	Br J Psychiatry. 2012 Nov;201(5):376-82. doi: 10.1192/bjp.bp.112.108357. Epub 2012 Aug 23.
369	Brief eclectic psychotherapy v. eye movement desensitisation and reprocessing therapy for post-traumatic stress disorder: randomised controlled trial.	Nijdam MJ, Gersons BP, Reitsma JB, de Jongh A, Olff M.	Br J Psychiatry. 2012 Mar;200(3):224-31. doi: 10.1192/bjp.bp.111.099234. Epub 2012 Feb 9.
370	Effects of emotion perception training on mood in undergraduate students: randomised controlled trial.	Penton-Voak IS, Bate H, Lewis G, Munaf?? MR.	Br J Psychiatry. 2012 Jul;201(1):71-2. doi: 10.1192/bjp.bp.111.107086. Epub 2012 Apr 26.
371	Transcranial direct current stimulation for depression: 3-week, randomised, sham-controlled trial.	Loo CK, Alonzo A, Martin D, Mitchell PB, Galvez V, Sachdev P.	Br J Psychiatry. 2012 Jan;200(1):52-9. doi: 10.1192/bjp.bp.111.097634.
372	Brief psychodynamic interpersonal psychotherapy for patients with multisomatoform disorder: randomised controlled trial.	Sattel H, Lahmann C, G??ndel H, Guthrie E, Kruse J, Noll-Hussong M, Ohmann C, Ronel J, Sack M, Sauer N, Schneider G, Henningsen P.	Br J Psychiatry. 2012 Jan;200(1):60-7. doi: 10.1192/bjp.bp.111.093526. Epub 2011 Nov 10.
373	Preventing progression to first-episode psychosis in early initial prodromal states.	Bechdolf A, Wagner M, Ruhrmann S, Harrigan S, Putzfeld V, Pukrop R, Brockhaus-Dumke A, Berning J, Janssen B, Decker P, Bottlender R, Maurer K, M??ller HJ, Gaebel W, H??fner H, Maier W, Klosterk??tter J.	Br J Psychiatry. 2012 Jan;200(1):22-9. doi: 10.1192/bjp.bp.109.066357. Epub 2011 Nov 10.
374	Methylphenidate treatment of adult male prison inmates with attention-deficit hyperactivity disorder: randomised double-blind placebo-controlled trial with open-label extension.	Ginsberg Y, Lindefors N.	Br J Psychiatry. 2012 Jan;200(1):68-73. doi: 10.1192/bjp.bp.111.092940. Epub 2011 Nov 10.
375	Intranasal desmopressin as an adjunct to risperidone for negative symptoms of schizophrenia: a randomized, double-blind, placebo-controlled, clinical trial.	Hosseini SM, Farokhnia M, Rezaei F, Gougol A, Yekehtaz H, Iranpour N, Salehi B, Tabrizi M, Tajdini M, Ghaleiha A, Akhondzadeh S.	Eur Neuropsychopharmacol. 2014 Jun;24(6):846-55. doi: 10.1016/j.euroneuro.2014.02.001. Epub 2014 Feb 25.
376	In a double-blind, randomized and placebo-controlled trial, adjuvant allopurinol improved symptoms of mania in in-patients suffering from bipolar disorder.	Jahangard L, Soroush S, Haghighi M, Ghaleiha A, Bajoghli H, Holsboer-Trachsler E, Brand S.	Eur Neuropsychopharmacol. 2014 Aug;24(8):1210-21. doi: 10.1016/j.euroneuro.2014.05.013. Epub 2014 Jun 2.
377	Duloxetine-bupropion combination for treatment-resistant atypical depression: a double-blind, randomized, placebo-controlled trial.	Fornaro M, Martino M, Mattei C, Prestia D, Vinciguerra V, De Berardis D, De Pasquale C, Iasevoli F, Mungo S, Fornaro P.	Eur Neuropsychopharmacol. 2014 Aug;24(8):1269-78. doi: 10.1016/j.euroneuro.2014.04.004. Epub 2014 May 2.
378	Subjective well-being in schizophrenia: a randomised controlled open-label 12-month non-inferiority study comparing quetiapine XR with risperidone (RECOVER).	Naber D, Peuskens J, Schwarzmann N, Goltz M, Kr??ger H, Lambert M, Haro JM.	Eur Neuropsychopharmacol. 2013 Oct;23(10):1257-69. doi: 10.1016/j.euroneuro.2013.07.006. Epub 2013 Jul 29.
379	Acute anxiolytic effects of quetiapine during virtual reality exposure--a double-blind placebo-controlled trial in patients with specific phobia.	Diemer J, Domschke K, M??hlberger A, Winter B, Zavorotnyy M, Notzon S, Silling K, Arolt V, Zwanzger P.	Eur Neuropsychopharmacol. 2013 Nov;23(11):1551-60. doi: 10.1016/j.euroneuro.2013.01.001. Epub 2013 Jan 30.
380	The use of dehydroepiandrosterone in the treatment of hypoactive sexual desire disorder: a report of gender differences.	Bloch M, Meiboom H, Zaig I, Schreiber S, Abramov L.	Eur Neuropsychopharmacol. 2013 Aug;23(8):910-8. doi: 10.1016/j.euroneuro.2012.09.004. Epub 2012 Oct 18.
381	Pilot randomized, controlled trial of pramipexole to augment antipsychotic treatment.	Kelleher JP, Centorrino F, Huxley NA, Bates JA, Drake JK, Egli S, Baldessarini RJ.	Eur Neuropsychopharmacol. 2012 Jun;22(6):415-8. doi: 10.1016/j.euroneuro.2011.10.002. Epub 2011 Dec 7.
382	Vortioxetine (Lu AA21004) in generalized anxiety disorder: results of an 8-week, multinational, randomized, double-blind, placebo-controlled clinical trial.	Bidzan L, Mahableshwarkar AR, Jacobsen P, Yan M, Sheehan DV.	Eur Neuropsychopharmacol. 2012 Dec;22(12):847-57. doi: 10.1016/j.euroneuro.2012.07.012. Epub 2012 Aug 14.
383	Pregabalin long-term treatment and assessment of discontinuation in patients with generalized anxiety disorder.	Kasper S, Iglesias-Garc??a C, Schweizer E, Wilson J, DuBrava S, Prieto R, Pitman VW, Knapp L.	Int J Neuropsychopharmacol. 2014 May;17(5):685-95. doi: 10.1017/S1461145713001557. Epub 2013 Dec 19.
384	Lavender oil preparation Silexan is effective in generalized anxiety disorder--a randomized, double-blind comparison to placebo and paroxetine.	Kasper S, Gastpar M, M??ller WE, Volz HP, M??ller HJ, Schl??fke S, Dienel A.	Int J Neuropsychopharmacol. 2014 Jun;17(6):859-69. doi: 10.1017/S1461145714000017. Epub 2014 Jan 23.
385	Entacapone augmentation of antipsychotic treatment in schizophrenic patients with negative symptoms; a double-blind placebo-controlled study.	Kaphzan H, Ben-Shachar D, Klein E.	Int J Neuropsychopharmacol. 2014 Feb;17(2):337-40. doi: 10.1017/S1461145713001387. Epub 2013 Nov 12.
386	Genotype variant associated with add-on memantine in bipolar II disorder.	Lee SY, Chen SL, Chang YH, Chen SH, Chu CH, Huang SY, Tzeng NS, Wang CL, Wang LJ, Lee IH, Yeh TL, Yang YK, Hong JS, Lu RB.	Int J Neuropsychopharmacol. 2014 Feb;17(2):189-97. doi: 10.1017/S1461145713000825. Epub 2013 Oct 9. Erratum in: Int J Neuropsychopharmacol. 2014 Jun;17(6):979. Lu, Ru-Band [removed]; Hong, Jau-Shyong [added].
387	Equivalent beneficial effects of unilateral and bilateral prefrontal cortex transcranial magnetic stimulation in a large randomized trial in treatment-resistant major depression.	Fitzgerald PB, Hoy KE, Singh A, Gunewardene R, Slack C, Ibrahim S, Hall PJ, Daskalakis ZJ.	Int J Neuropsychopharmacol. 2013 Oct;16(9):1975-84. doi: 10.1017/S1461145713000369. Epub 2013 May 13.
388	Efficacy of agomelatine and escitalopram on depression, subjective sleep and emotional experiences in patients with major depressive disorder: a 24-wk randomized, controlled, double-blind trial.	Corruble E, de Bodinat C, Bela??di C, Goodwin GM; agomelatine study group.	Int J Neuropsychopharmacol. 2013 Nov;16(10):2219-34. doi: 10.1017/S1461145713000679. Epub 2013 Jul 3.
389	A randomized add-on trial of high-dose D-cycloserine for treatment-resistant depression.	Heresco-Levy U, Gelfin G, Bloch B, Levin R, Edelman S, Javitt DC, Kremer I.	Int J Neuropsychopharmacol. 2013 Apr;16(3):501-6. doi: 10.1017/S1461145712000910. Epub 2012 Sep 17.
390	A randomized trial of paliperidone palmitate and risperidone long-acting injectable in schizophrenia.	Fleischhacker WW, Gopal S, Lane R, Gassmann-Mayer C, Lim P, Hough D, Remmerie B, Eerdekens M.	Int J Neuropsychopharmacol. 2012 Feb;15(1):107-18. doi: 10.1017/S1461145711001076. Epub 2011 Jul 22. Erratum in: Int J Neuropsychopharmacol. 2012 Feb;15(1):119. Dosage error in article text.
391	Does EEG-neurofeedback improve neurocognitive functioning in children with attention-deficit/hyperactivity disorder? A systematic review and a double-blind placebo-controlled study.	Vollebregt MA, van Dongen-Boomsma M, Buitelaar JK, Slaats-Willemse D.	J Child Psychol Psychiatry. 2014 May;55(5):460-72. doi: 10.1111/jcpp.12143. Epub 2013 Oct 30. Erratum in: J Child Psychol Psychiatry. 2014 Aug;55(8):954-5.
392	A randomized clinical trial of Cogmed Working Memory Training in school-age children with ADHD: a replication in a diverse sample using a control condition.	Chacko A, Bedard AC, Marks DJ, Feirsen N, Uderman JZ, Chimiklis A, Rajwan E, Cornwell M, Anderson L, Zwilling A, Ramon M.	J Child Psychol Psychiatry. 2014 Mar;55(3):247-55. doi: 10.1111/jcpp.12146. Epub 2013 Oct 7.
393	Randomized controlled double-blind trial of optimal dose methylphenidate in children and adolescents with severe attention deficit hyperactivity disorder and intellectual disability.	Simonoff E, Taylor E, Baird G, Bernard S, Chadwick O, Liang H, Whitwell S, Riemer K, Sharma K, Sharma SP, Wood N, Kelly J, Golaszewski A, Kennedy J, Rodney L, West N, Walwyn R, Jichi F.	J Child Psychol Psychiatry. 2013 May;54(5):527-35. doi: 10.1111/j.1469-7610.2012.02569.x. Epub 2012 Jun 7.
394	Efficacy of a reading and language intervention for children with Down syndrome: a randomized controlled trial.	Burgoyne K, Duff FJ, Clarke PJ, Buckley S, Snowling MJ, Hulme C.	J Child Psychol Psychiatry. 2012 Oct;53(10):1044-53. doi: 10.1111/j.1469-7610.2012.02557.x. Epub 2012 Apr 26.
395	A novel early intervention for preschool depression: findings from a pilot randomized controlled trial.	Luby J, Lenze S, Tillman R.	J Child Psychol Psychiatry. 2012 Mar;53(3):313-22. doi: 10.1111/j.1469-7610.2011.02483.x. Epub 2011 Oct 31.
396	A randomized controlled trial of preschool-based joint attention intervention for children with autism.	Kaale A, Smith L, Sponheim E.	J Child Psychol Psychiatry. 2012 Jan;53(1):97-105. doi: 10.1111/j.1469-7610.2011.02450.x. Epub 2011 Aug 30.
397	Effects of a computerized working memory training program on working memory, attention, and academics in adolescents with severe LD and comorbid ADHD: a randomized controlled trial.	Gray SA, Chaban P, Martinussen R, Goldberg R, Gotlieb H, Kronitz R, Hockenberry M, Tannock R.	J Child Psychol Psychiatry. 2012 Dec;53(12):1277-84. doi: 10.1111/j.1469-7610.2012.02592.x. Epub 2012 Sep 15.
398	Teaching emotion recognition skills to young children with autism: a randomised controlled trial of an emotion training programme.	Williams BT, Gray KM, Tonge BJ.	J Child Psychol Psychiatry. 2012 Dec;53(12):1268-76. doi: 10.1111/j.1469-7610.2012.02593.x. Epub 2012 Aug 7.
399	Group cognitive behavior therapy for children with high-functioning autism spectrum disorders and anxiety: a randomized trial.	Reaven J, Blakeley-Smith A, Culhane-Shelburne K, Hepburn S.	J Child Psychol Psychiatry. 2012 Apr;53(4):410-9.
400	Efficacy and safety of adjunctive armodafinil in adults with major depressive episodes associated with bipolar I disorder: a randomized, double-blind, placebo-controlled, multicenter trial.	Calabrese JR, Frye MA, Yang R, Ketter TA; Armodafinil Treatment Trial Study Network.	J Clin Psychiatry. 2014 Oct;75(10):1054-61. doi: 10.4088/JCP.13m08951.
401	Efficacy and safety of quetiapine-XR as monotherapy or adjunctive therapy to a mood stabilizer in acute bipolar depression with generalized anxiety disorder and other comorbidities: a randomized, placebo-controlled trial.	Gao K, Wu R, Kemp DE, Chen J, Karberg E, Conroy C, Chan P, Ren M, Serrano MB, Ganocy SJ, Calabrese JR.	J Clin Psychiatry. 2014 Oct;75(10):1062-8. doi: 10.4088/JCP.13m08847.
402	The effect of electroconvulsive therapy on neurocognitive function in treatment-resistant bipolar disorder depression.	Kessler U, Schoeyen HK, Andreassen OA, Eide GE, Malt UF, Oedegaard KJ, Morken G, Sundet K, Vaaler AE.	J Clin Psychiatry. 2014 Nov;75(11):e1306-13. doi: 10.4088/JCP.13m08960.
403	Efficacy and safety of vilazodone in major depressive disorder: a randomized, double-blind, placebo-controlled trial.	Croft HA, Pomara N, Gommoll C, Chen D, Nunez R, Mathews M.	J Clin Psychiatry. 2014 Nov;75(11):e1291-8. doi: 10.4088/JCP.14m08992.
404	Aripiprazole once-monthly in the acute treatment of schizophrenia: findings from a 12-week, randomized, double-blind, placebo-controlled study.	Kane JM, Peters-Strickland T, Baker RA, Hertel P, Eramo A, Jin N, Perry PP, Gara M, McQuade RD, Carson WH, Sanchez R.	J Clin Psychiatry. 2014 Nov;75(11):1254-60. doi: 10.4088/JCP.14m09168.
405	Neurocognitive effects of neurofeedback in adolescents with ADHD: a randomized controlled trial.	Bink M, van Nieuwenhuizen C, Popma A, Bongers IL, van Boxtel GJ.	J Clin Psychiatry. 2014 May;75(5):535-42. doi: 10.4088/JCP.13m08590.
406	Cognitive processing therapy for posttraumatic stress disorder delivered to rural veterans via telemental health: a randomized noninferiority clinical trial.	Morland LA, Mackintosh MA, Greene CJ, Rosen CS, Chard KM, Resick P, Frueh BC.	J Clin Psychiatry. 2014 May;75(5):470-6. doi: 10.4088/JCP.13m08842.
407	Yoga as an adjunctive treatment for posttraumatic stress disorder: a randomized controlled trial.	van der Kolk BA, Stone L, West J, Rhodes A, Emerson D, Suvak M, Spinazzola J.	J Clin Psychiatry. 2014 Jun;75(6):e559-65. doi: 10.4088/JCP.13m08561.
408	The efficacy of adjunctive N-acetylcysteine in major depressive disorder: a double-blind, randomized, placebo-controlled trial.	Berk M, Dean OM, Cotton SM, Jeavons S, Tanious M, Kohlmann K, Hewitt K, Moss K, Allwang C, Schapkaitz I, Robbins J, Cobb H, Ng F, Dodd S, Bush AI, Malhi GS.	J Clin Psychiatry. 2014 Jun;75(6):628-36. doi: 10.4088/JCP.13m08454.
409	Double-blind, placebo-controlled study of the efficacy of reboxetine and citalopram as adjuncts to atypical antipsychotics for negative symptoms of schizophrenia.	Usall J, L??pez-Carrilero R, Iniesta R, Roca M, Caballero M, Rodriguez-Jimenez R, Oliveira C, Bernardo M, Corripio I, Sindreu SD, Gonz??lez Piqueras JC, Felipe AE, Fernandez de Corres B, Ib????ez A, Huerta R; Abordaje S??ntomas Negativos Esquizofrenia Group.	J Clin Psychiatry. 2014 Jun;75(6):608-15. doi: 10.4088/JCP.13m08551.
410	A randomized controlled trial investigating the safety and efficacy of aripiprazole in the long-term maintenance treatment of pediatric patients with irritability associated with autistic disorder.	Findling RL, Mankoski R, Timko K, Lears K, McCartney T, McQuade RD, Eudicone JM, Amatniek J, Marcus RN, Sheehan JJ.	J Clin Psychiatry. 2014 Jan;75(1):22-30. doi: 10.4088/JCP.13m8500.
411	A randomized, double-blind, placebo-controlled study of ziprasidone monotherapy in bipolar disorder with co-occurring lifetime panic or generalized anxiety disorder.	Suppes T, McElroy SL, Sheehan DV, Hidalgo RB, Cosgrove VE, Gwizdowski IS, Feldman NS.	J Clin Psychiatry. 2014 Jan;75(1):77-84. doi: 10.4088/JCP.12m08297.
412	A randomized, placebo-controlled trial of N-acetylcysteine plus imaginal desensitization for nicotine-dependent pathological gamblers.	Grant JE, Odlaug BL, Chamberlain SR, Potenza MN, Schreiber LR, Donahue CB, Kim SW.	J Clin Psychiatry. 2014 Jan;75(1):39-45. doi: 10.4088/JCP.13m08411.
413	Supraphysiologic doses of levothyroxine as adjunctive therapy in bipolar depression: a randomized, double-blind, placebo-controlled study.	Stamm TJ, Lewitzka U, Sauer C, Pilhatsch M, Smolka MN, Koeberle U, Adli M, Ricken R, Scherk H, Frye MA, Juckel G, Assion HJ, Gitlin M, Whybrow PC, Bauer M.	J Clin Psychiatry. 2014 Feb;75(2):162-8. doi: 10.4088/JCP.12m08305.
414	Recombinant human erythropoietin to target cognitive dysfunction in bipolar disorder: a double-blind, randomized, placebo-controlled phase 2 trial.	Miskowiak KW, Ehrenreich H, Christensen EM, Kessing LV, Vinberg M.	J Clin Psychiatry. 2014 Dec;75(12):1347-55. doi: 10.4088/JCP.13m08839.
415	Agomelatine in generalized anxiety disorder: an active comparator and placebo-controlled study.	Stein DJ, Ahokas A, M??rquez MS, H??schl C, Oh KS, Jarema M, Avedisova AS, Albarran C, Olivier V.	J Clin Psychiatry. 2014 Apr;75(4):362-8. doi: 10.4088/JCP.13m08433.
416	A double-blind, randomized, placebo-controlled clinical trial of S-adenosyl-L-methionine (SAMe) versus escitalopram in major depressive disorder.	Mischoulon D, Price LH, Carpenter LL, Tyrka AR, Papakostas GI, Baer L, Dording CM, Clain AJ, Durham K, Walker R, Ludington E, Fava M.	J Clin Psychiatry. 2014 Apr;75(4):370-6. doi: 10.4088/JCP.13m08591.
417	A randomized trial of concurrent smoking-cessation and substance use disorder treatment in stimulant-dependent smokers.	Winhusen TM, Brigham GS, Kropp F, Lindblad R, Gardin JG 2nd, Penn P, Hodgkins C, Kelly TM, Douaihy A, McCann M, Love LD, DeGravelles E, Bachrach K, Sonne SC, Hiott B, Haynes L, Sharma G, Lewis DF, VanVeldhuisen P, Theobald J, Ghitza U.	J Clin Psychiatry. 2014 Apr;75(4):336-43. doi: 10.4088/JCP.13m08449.
418	Efficacy and safety of desvenlafaxine 50 mg/d in a randomized, placebo-controlled study of perimenopausal and postmenopausal women with major depressive disorder.	Clayton AH, Kornstein SG, Dunlop BW, Focht K, Musgnung J, Ramey T, Bao W, Ninan PT.	J Clin Psychiatry. 2013 Oct;74(10):1010-7. doi: 10.4088/JCP.12m08065.
419	Antidepressant augmentation using the N-methyl-D-aspartate antagonist memantine: a randomized, double-blind, placebo-controlled trial.	Smith EG, Deligiannidis KM, Ulbricht CM, Landolin CS, Patel JK, Rothschild AJ.	J Clin Psychiatry. 2013 Oct;74(10):966-73. doi: 10.4088/JCP.12m08252.
420	Efficacy and cognitive side effects after brief pulse and ultrabrief pulse right unilateral electroconvulsive therapy for major depression: a randomized, double-blind, controlled study.	Spaans HP, Verwijk E, Comijs HC, Kok RM, Sienaert P, Bouckaert F, Fannes K, Vandepoel K, Scherder EJ, Stek ML, Kho KH.	J Clin Psychiatry. 2013 Nov;74(11):e1029-36. doi: 10.4088/JCP.13m08538.
421	Randomized placebo-controlled adjunctive study of an extract of withania somnifera for cognitive dysfunction in bipolar disorder.	Chengappa KN, Bowie CR, Schlicht PJ, Fleet D, Brar JS, Jindal R.	J Clin Psychiatry. 2013 Nov;74(11):1076-83. doi: 10.4088/JCP.13m08413.
422	Efficacy and safety of levomilnacipran sustained release 40 mg, 80 mg, or 120 mg in major depressive disorder: a phase 3, randomized, double-blind, placebo-controlled study.	Asnis GM, Bose A, Gommoll CP, Chen C, Greenberg WM.	J Clin Psychiatry. 2013 Mar;74(3):242-8. doi: 10.4088/JCP.12m08197.
423	Double-blind, placebo-controlled, pilot trial of paliperidone augmentation in serotonin reuptake inhibitor-resistant obsessive-compulsive disorder.	Storch EA, Goddard AW, Grant JE, De Nadai AS, Goodman WK, Mutch PJ, Medlock C, Odlaug B, McDougle CJ, Murphy TK.	J Clin Psychiatry. 2013 Jun;74(6):e527-32. doi: 10.4088/JCP.12m08278.
424	The efficacy of agomelatine in elderly patients with recurrent major depressive disorder: a placebo-controlled study.	Heun R, Ahokas A, Boyer P, Gim??nez-Montesinos N, Pontes-Soares F, Olivier V; Agomelatine Study Group.	J Clin Psychiatry. 2013 Jun;74(6):587-94. doi: 10.4088/JCP.12m08250.
425	A randomized, double-blind, placebo-controlled trial of pramipexole augmentation in treatment-resistant major depressive disorder.	Cusin C, Iovieno N, Iosifescu DV, Nierenberg AA, Fava M, Rush AJ, Perlis RH.	J Clin Psychiatry. 2013 Jul;74(7):e636-41. doi: 10.4088/JCP.12m08093.
426	Lisdexamfetamine dimesylate in adults with attention-deficit/ hyperactivity disorder who report clinically significant impairment in executive function: results from a randomized, double-blind, placebo-controlled study.	Adler LA, Dirks B, Deas PF, Raychaudhuri A, Dauphin MR, Lasser RA, Weisler RH.	J Clin Psychiatry. 2013 Jul;74(7):694-702. doi: 10.4088/JCP.12m08144.
427	Efficacy and safety of desvenlafaxine 50 mg/d for prevention of relapse in major depressive disorder:a randomized controlled trial.	Rosenthal JZ, Boyer P, Vialet C, Hwang E, Tourian KA.	J Clin Psychiatry. 2013 Feb;74(2):158-66. doi: 10.4088/JCP.12m07974.
428	The retinoid X receptor agonist bexarotene relieves positive symptoms of schizophrenia: a 6-week, randomized, double-blind, placebo-controlled multicenter trial.	Lerner V, Miodownik C, Gibel A, Sirota P, Bush I, Elliot H, Benatov R, Ritsner MS.	J Clin Psychiatry. 2013 Dec;74(12):1224-32. doi: 10.4088/JCP.12m08160.
429	A multicenter, randomized, double-blind, placebo-controlled study of aripiprazole in children and adolescents with Tourette's disorder.	Yoo HK, Joung YS, Lee JS, Song DH, Lee YS, Kim JW, Kim BN, Cho SC.	J Clin Psychiatry. 2013 Aug;74(8):e772-80. doi: 10.4088/JCP.12m08189.
430	A randomized placebo-controlled trial of electroencephalographic (EEG) neurofeedback in children with attention-deficit/hyperactivity disorder.	van Dongen-Boomsma M, Vollebregt MA, Slaats-Willemse D, Buitelaar JK.	J Clin Psychiatry. 2013 Aug;74(8):821-7. doi: 10.4088/JCP.12m08321.
431	Safety and efficacy of methylphenidate for apathy in Alzheimer's disease: a randomized, placebo-controlled trial.	Rosenberg PB, Lanct??t KL, Drye LT, Herrmann N, Scherer RW, Bachman DL, Mintzer JE, ADMET Investigators.	J Clin Psychiatry. 2013 Aug;74(8):810-6. doi: 10.4088/JCP.12m08099.
432	Randomized controlled trial of mindfulness meditation for generalized anxiety disorder: effects on anxiety and stress reactivity.	Hoge EA, Bui E, Marques L, Metcalf CA, Morris LK, Robinaugh DJ, Worthington JJ, Pollack MH, Simon NM.	J Clin Psychiatry. 2013 Aug;74(8):786-92. doi: 10.4088/JCP.12m08083.
433	Bupropion for overweight women with binge-eating disorder: a randomized, double-blind, placebo-controlled trial.	White MA, Grilo CM.	J Clin Psychiatry. 2013 Apr;74(4):400-6. doi: 10.4088/JCP.12m08071.
434	A controlled clinical treatment trial of interpersonal psychotherapy for depressed pregnant women at 3 New York City sites.	Spinelli MG, Endicott J, Leon AC, Goetz RR, Kalish RB, Brustman LE, Carmona YR, Meyreles Q, Vega M, Schulick JL.	J Clin Psychiatry. 2013 Apr;74(4):393-9. doi: 10.4088/JCP.12m07909.
435	Bl-1020, a new ??-aminobutyric acid-enhanced antipsychotic: results of 6-week, randomized, double-blind, controlled, efficacy and safety study.	Geffen Y, Keefe R, Rabinowitz J, Anand R, Davidson M.	J Clin Psychiatry. 2012 Sep;73(9):e1168-74. doi: 10.4088/JCP.12m07642.
436	Efficacy of nonpharmacologic interventions for agitation in advanced dementia: a randomized, placebo-controlled trial.	Cohen-Mansfield J, Thein K, Marx MS, Dakheel-Ali M, Freedman L.	J Clin Psychiatry. 2012 Sep;73(9):1255-61. doi: 10.4088/JCP.12m07918.
437	A 9-week randomized trial comparing a chronotherapeutic intervention (wake and light therapy) to exercise in major depressive disorder patients treated with duloxetine.	Martiny K, Refsgaard E, Lund V, Lunde M, S??rensen L, Thougaard B, Lindberg L, Bech P.	J Clin Psychiatry. 2012 Sep;73(9):1234-42. doi: 10.4088/JCP.11m07625.
438	Compensatory cognitive training for psychosis: effects in a randomized controlled trial.	Twamley EW, Vella L, Burton CZ, Heaton RK, Jeste DV.	J Clin Psychiatry. 2012 Sep;73(9):1212-9. doi: 10.4088/JCP.12m07686. Epub 2012 Aug 7.
439	Maintenance treatment with long-acting injectable risperidone in first-episode schizophrenia: a randomized effectiveness study.	Weiden PJ, Schooler NR, Weedon JC, Elmouchtari A, Sunakawa-McMillan A.	J Clin Psychiatry. 2012 Sep;73(9):1224-33. doi: 10.4088/JCP.11m06905. Epub 2012 Aug 7.
440	Adjunctive oral ziprasidone in patients with acute mania treated with lithium or divalproex, part 1: results of a randomized, double-blind, placebo-controlled trial.	Sachs GS, Vanderburg DG, Karayal ON, Kolluri S, Bachinsky M, Cavus I.	J Clin Psychiatry. 2012 Nov;73(11):1412-9. doi: 10.4088/JCP.11m07388.
441	Oral scopolamine augmentation in moderate to severe major depressive disorder: a randomized, double-blind, placebo-controlled study.	Khajavi D, Farokhnia M, Modabbernia A, Ashrafi M, Abbasi SH, Tabrizi M, Akhondzadeh S.	J Clin Psychiatry. 2012 Nov;73(11):1428-33. doi: 10.4088/JCP.12m07706. Epub 2012 Oct 16.
442	Aripiprazole intramuscular depot as maintenance treatment in patients with schizophrenia: a 52-week, multicenter, randomized, double-blind, placebo-controlled study.	Kane JM, Sanchez R, Perry PP, Jin N, Johnson BR, Forbes RA, McQuade RD, Carson WH, Fleischhacker WW.	J Clin Psychiatry. 2012 May;73(5):617-24. doi: 10.4088/JCP.11m07530.
443	Effectiveness of switching from long-acting injectable fluphenazine or haloperidol decanoate to long-acting injectable risperidone microspheres: an open-label, randomized controlled trial.	Covell NH, McEvoy JP, Schooler NR, Stroup TS, Jackson CT, Rojas IA, Essock SM; Schizophrenia Trials Network.	J Clin Psychiatry. 2012 May;73(5):669-75. doi: 10.4088/JCP.11m07074. Epub 2012 Mar 6.
444	Evaluation of the glycine transporter inhibitor Org 25935 as augmentation to cognitive-behavioral therapy for panic disorder: a multicenter, randomized, double-blind, placebo-controlled trial.	Nations KR, Smits JA, Tolin DF, Rothbaum BO, Hofmann SG, Tart CD, Lee A, Schipper J, Sjogren M, Xue D, Szegedi A, Otto MW.	J Clin Psychiatry. 2012 May;73(5):647-53. doi: 10.4088/JCP.11m07081. Epub 2012 Feb 21.
445	Efficacy of dose increase among nonresponders to low-dose aripiprazole augmentation in patients with inadequate response to antidepressant treatment: a randomized, double-blind, placebo-controlled, efficacy trial.	Mischoulon D, Witte J, Levy M, Papakostas GI, Pet LR, Hsieh WH, Pencina MJ, Ward S, Pollack MH, Fava M.	J Clin Psychiatry. 2012 Mar;73(3):353-7. doi: 10.4088/JCP.10m06541. Epub 2011 Sep 20.
446	A multicenter, add-on randomized controlled trial of low-dose d-serine for negative and cognitive symptoms of schizophrenia.	Weiser M, Heresco-Levy U, Davidson M, Javitt DC, Werbeloff N, Gershon AA, Abramovich Y, Amital D, Doron A, Konas S, Levkovitz Y, Liba D, Teitelbaum A, Mashiach M, Zimmerman Y.	J Clin Psychiatry. 2012 Jun;73(6):e728-34. doi: 10.4088/JCP.11m07031.
447	A randomized controlled trial of psychoeducation or cognitive-behavioral therapy in bipolar disorder: a Canadian Network for Mood and Anxiety treatments (CANMAT) study [CME].	Parikh SV, Zaretsky A, Beaulieu S, Yatham LN, Young LT, Patelis-Siotis I, Macqueen GM, Levitt A, Arenovich T, Cervantes P, Velyvis V, Kennedy SH, Streiner DL.	J Clin Psychiatry. 2012 Jun;73(6):803-10. doi: 10.4088/JCP.11m07343.
448	A randomized, double-blind, placebo-controlled trial of modafinil for the treatment of apathy in individuals with mild-to-moderate Alzheimer's disease.	Frakey LL, Salloway S, Buelow M, Malloy P.	J Clin Psychiatry. 2012 Jun;73(6):796-801. doi: 10.4088/JCP.10m06708. Epub 2012 May 15.
449	Agomelatine prevents relapse in generalized anxiety disorder: a 6-month randomized, double-blind, placebo-controlled discontinuation study.	Stein DJ, Ahokas A, Albarran C, Olivier V, Allgulander C.	J Clin Psychiatry. 2012 Jul;73(7):1002-8. doi: 10.4088/JCP.11m07493.
450	A randomized controlled trial of duloxetine versus placebo in the treatment of nonmajor chronic depression.	Hellerstein DJ, Stewart JW, McGrath PJ, Deliyannides DA, Batchelder ST, Black SR, Withers A, O'Shea D, Chen Y.	J Clin Psychiatry. 2012 Jul;73(7):984-91. doi: 10.4088/JCP.11m07230.
451	A randomized, double-blind, placebo-controlled 8-week trial of the efficacy and tolerability of multiple doses of Lu AA21004 in adults with major depressive disorder.	Henigsberg N, Mahableshwarkar AR, Jacobsen P, Chen Y, Thase ME.	J Clin Psychiatry. 2012 Jul;73(7):953-9. doi: 10.4088/JCP.11m07470.
452	Opposing breathing therapies for panic disorder: a randomized controlled trial of lowering vs raising end-tidal P(CO???).	Kim S, Wollburg E, Roth WT.	J Clin Psychiatry. 2012 Jul;73(7):931-9. doi: 10.4088/JCP.11m07068.
453	Maintenance of efficacy of lisdexamfetamine dimesylate in adults with attention-deficit/hyperactivity disorder: randomized withdrawal design.	Brams M, Weisler R, Findling RL, Gasior M, Hamdani M, Ferreira-Cornwell MC, Squires L.	J Clin Psychiatry. 2012 Jul;73(7):977-83. doi: 10.4088/JCP.11m07430. Epub 2012 Jun 12.
454	Feasibility and pilot efficacy results from the multisite Cognitive Remediation in the Schizophrenia Trials Network (CRSTN) randomized controlled trial.	Keefe RS, Vinogradov S, Medalia A, Buckley PF, Caroff SN, D'Souza DC, Harvey PD, Graham KA, Hamer RM, Marder SM, Miller DD, Olson SJ, Patel JK, Velligan D, Walker TM, Haim AJ, Stroup TS.	J Clin Psychiatry. 2012 Jul;73(7):1016-22. doi: 10.4088/JCP.11m07100. Epub 2012 May 15.
455	Placebo-controlled adjunctive trial of pramipexole in patients with bipolar disorder: targeting cognitive dysfunction.	Burdick KE, Braga RJ, Nnadi CU, Shaya Y, Stearns WH, Malhotra AK.	J Clin Psychiatry. 2012 Jan;73(1):103-12. doi: 10.4088/JCP.11m07299. Epub 2011 Nov 29.
456	Double-blind, randomized, placebo-controlled long-term maintenance study of aripiprazole in children with bipolar disorder.	Findling RL, Youngstrom EA, McNamara NK, Stansbrey RJ, Wynbrandt JL, Adegbite C, Rowles BM, Demeter CA, Frazier TW, Calabrese JR.	J Clin Psychiatry. 2012 Jan;73(1):57-63. doi: 10.4088/JCP.11m07104. Epub 2011 Nov 29.
457	A randomized, double-blind, placebo-controlled study of the safety and tolerability of high-dose quetiapine in patients with persistent symptoms of schizophrenia or schizoaffective disorder.	Honer WG, MacEwan GW, Gendron A, Stip E, Labelle A, Williams R, Eriksson H; STACK Study Group.	J Clin Psychiatry. 2012 Jan;73(1):13-20. doi: 10.4088/JCP.10m06194. Epub 2011 Jun 14.
458	The effect of sertraline add-on to brief dynamic psychotherapy for the treatment of postpartum depression: a randomized, double-blind, placebo-controlled study.	Bloch M, Meiboom H, Lorberblatt M, Bluvstein I, Aharonov I, Schreiber S.	J Clin Psychiatry. 2012 Feb;73(2):235-41. doi: 10.4088/JCP.11m07117.
459	Long-term observation of a multicomponent cognitive intervention in mild cognitive impairment.	Buschert VC, Giegling I, Teipel SJ, Jolk S, Hampel H, Rujescu D, Buerger K.	J Clin Psychiatry. 2012 Dec;73(12):e1492-8. doi: 10.4088/JCP.11m07270.
460	A 12-week, randomized, double-blind, placebo-controlled, sequential parallel comparison trial of ziprasidone as monotherapy for major depressive disorder.	Papakostas GI, Vitolo OV, Ishak WW, Rapaport MH, Zajecka JM, Kinrys G, Mischoulon D, Lipkin SH, Hails KA, Abrams J, Ward SG, Meisner A, Schoenfeld DA, Shelton RC, Winokur A, Okasha MS, Bari MA, Fava M.	J Clin Psychiatry. 2012 Dec;73(12):1541-7. doi: 10.4088/JCP.12m07670.
461	An 8-week, randomized controlled trial of atomoxetine, atomoxetine plus buspirone, or placebo in adults with ADHD.	Sutherland SM, Adler LA, Chen C, Smith MD, Feltner DE.	J Clin Psychiatry. 2012 Apr;73(4):445-50. doi: 10.4088/JCP.10m06788. Epub 2012 Jan 10.
462	Levomilnacipran ER 40 mg and 80 mg in patients with major depressive disorder: a phase III, randomized, double-blind, fixed-dose, placebo-controlled study.	Bakish D, Bose A, Gommoll C, Chen C, Nunez R, Greenberg WM, Liebowitz M, Khan A.	J Psychiatry Neurosci. 2014 Jan;39(1):40-9. doi: 10.1503/jpn.130040.
463	Effectiveness of paliperidone palmitate vs haloperidol decanoate for maintenance treatment of schizophrenia: a randomized clinical trial.	McEvoy JP, Byerly M, Hamer RM, Dominik R, Swartz MS, Rosenheck RA, Ray N, Lamberti JS, Buckley PF, Wilkins TM, Stroup TS.	JAMA. 2014 May 21;311(19):1978-87. doi: 10.1001/jama.2014.4310. Erratum in: JAMA. 2014 Oct 8;312(14):1473.
464	Effect of vitamin E and memantine on functional decline in Alzheimer disease: the TEAM-AD VA cooperative randomized trial.	Dysken MW, Sano M, Asthana S, Vertrees JE, Pallaki M, Llorente M, Love S, Schellenberg GD, McCarten JR, Malphurs J, Prieto S, Chen P, Loreck DJ, Trapp G, Bakshi RS, Mintzer JE, Heidebrink JL, Vidal-Cardona A, Arroyo LM, Cruz AR, Zachariah S, Kowall NW, et al.	JAMA. 2014 Jan 1;311(1):33-44. doi: 10.1001/jama.2013.282834. Erratum in: JAMA. 2014 Mar 19;311(11):1161.
465	Effect of citalopram on agitation in Alzheimer disease: the CitAD randomized clinical trial.	Porsteinsson AP, Drye LT, Pollock BG, Devanand DP, Frangakis C, Ismail Z, Marano C, Meinert CL, Mintzer JE, Munro CA, Pelton G, Rabins PV, Rosenberg PB, Schneider LS, Shade DM, Weintraub D, Yesavage J, Lyketsos CG; CitAD Research Group.	JAMA. 2014 Feb 19;311(7):682-91. doi: 10.1001/jama.2014.93.
466	Collaborative care for adolescents with depression in primary care: a randomized clinical trial.	Richardson LP, Ludman E, McCauley E, Lindenbaum J, Larison C, Zhou C, Clarke G, Brent D, Katon W.	JAMA. 2014 Aug 27;312(8):809-16. doi: 10.1001/jama.2014.9259.
467	Prolonged exposure vs supportive counseling for sexual abuse-related PTSD in adolescent girls: a randomized clinical trial.	Foa EB, McLean CP, Capaldi S, Rosenfield D.	JAMA. 2013 Dec 25;310(24):2650-7. doi: 10.1001/jama.2013.282829.
468	Concurrent naltrexone and prolonged exposure therapy for patients with comorbid alcohol dependence and PTSD: a randomized clinical trial.	Foa EB, Yusko DA, McLean CP, Suvak MK, Bux DA Jr, Oslin D, O'Brien CP, Imms P, Riggs DS, Volpicelli J.	JAMA. 2013 Aug 7;310(5):488-95. doi: 10.1001/jama.2013.8268.
469	Integrated collaborative care for comorbid major depression in patients with cancer (SMaRT Oncology-2): a multicentre randomised controlled effectiveness trial.	Sharpe M, Walker J, Holm Hansen C, Martin P, Symeonides S, Gourley C, Wall L, Weller D, Murray G; SMaRT (Symptom Management Research Trials) Oncology-2 Team.	Lancet. 2014 Sep 20;384(9948):1099-108. doi: 10.1016/S0140-6736(14)61231-9. Epub 2014 Aug 27.
470	Day-patient treatment after short inpatient care versus continued inpatient treatment in adolescents with anorexia nervosa (ANDI): a multicentre, randomised, open-label, non-inferiority trial.	Herpertz-Dahlmann B, Schwarte R, Krei M, Egberts K, Warnke A, Wewetzer C, Pfeiffer E, Fleischhaker C, Scherag A, Holtkamp K, Hagenah U, B??hren K, Konrad K, Schmidt U, Schade-Brittinger C, Timmesfeld N, Dempfle A.	Lancet. 2014 Apr 5;383(9924):1222-9. doi: 10.1016/S0140-6736(13)62411-3. Epub 2014 Jan 17.
471	Effectiveness of a community-based intervention for people with schizophrenia and their caregivers in India (COPSI): a randomised controlled trial.	Chatterjee S, Naik S, John S, Dabholkar H, Balaji M, Koschorke M, Varghese M, Thara R, Weiss HA, Williams P, McCrone P, Patel V, Thornicroft G.	Lancet. 2014 Apr 19;383(9926):1385-94. doi: 10.1016/S0140-6736(13)62629-X. Epub 2014 Mar 5. Erratum in: Lancet. 2014 Jun 14;383(9934):2046.
472	Clinical outcomes of Joint Crisis Plans to reduce compulsory treatment for people with psychosis: a randomised controlled trial.	Thornicroft G, Farrelly S, Szmukler G, Birchwood M, Waheed W, Flach C, Barrett B, Byford S, Henderson C, Sutherby K, Lester H, Rose D, Dunn G, Leese M, Marshall M.	Lancet. 2013 May 11;381(9878):1634-41. doi: 10.1016/S0140-6736(13)60105-1. Epub 2013 Mar 26.
473	Community treatment orders for patients with psychosis (OCTET): a randomised controlled trial.	Burns T, Rugk??sa J, Molodynski A, Dawson J, Yeeles K, Vazquez-Montes M, Voysey M, Sinclair J, Priebe S.	Lancet. 2013 May 11;381(9878):1627-33. doi: 10.1016/S0140-6736(13)60107-5. Epub 2013 Mar 26.
474	Relapse risk after discontinuation of risperidone in Alzheimer's disease.	Devanand DP, Mintzer J, Schultz SK, Andrews HF, Sultzer DL, de la Pena D, Gupta S, Colon S, Schimming C, Pelton GH, Levin B.	N Engl J Med. 2012 Oct 18;367(16):1497-507. doi: 10.1056/NEJMoa1114058. Erratum in: N Engl J Med. 2012 Dec 20;367(25):2458.
475	Donepezil and memantine for moderate-to-severe Alzheimer's disease.	Howard R, McShane R, Lindesay J, Ritchie C, Baldwin A, Barber R, Burns A, Dening T, Findlay D, Holmes C, Hughes A, Jacoby R, Jones R, Jones R, McKeith I, Macharouthu A, O'Brien J, Passmore P, Sheehan B, Juszczak E, Katona C, Hills R, et al.	N Engl J Med. 2012 Mar 8;366(10):893-903. doi: 10.1056/NEJMoa1106668.
476	Lisdexamfetamine dimesylate augmentation in adults with persistent executive dysfunction after partial or full remission of major depressive disorder.	Madhoo M, Keefe RS, Roth RM, Sambunaris A, Wu J, Trivedi MH, Anderson CS, Lasser R.	Neuropsychopharmacology. 2014 May;39(6):1388-98. doi: 10.1038/npp.2013.334. Epub 2013 Dec 6.
477	A randomized, placebo-controlled study investigating the nicotinic ??7 agonist, RG3487, for cognitive deficits in schizophrenia.	Umbricht D, Keefe RS, Murray S, Lowe DA, Porter R, Garibaldi G, Santarelli L.	Neuropsychopharmacology. 2014 Jun;39(7):1568-77. doi: 10.1038/npp.2014.17. Epub 2014 Jan 27.
478	D-cycloserine augmentation of exposure therapy for post-traumatic stress disorder: a pilot randomized clinical trial.	Difede J, Cukor J, Wyka K, Olden M, Hoffman H, Lee FS, Altemus M.	Neuropsychopharmacology. 2014 Apr;39(5):1052-8. doi: 10.1038/npp.2013.317. Epub 2013 Nov 12.
479	A randomized exploratory trial of an ??-7 nicotinic receptor agonist (TC-5619) for cognitive enhancement in schizophrenia.	Lieberman JA, Dunbar G, Segreti AC, Girgis RR, Seoane F, Beaver JS, Duan N, Hosford DA.	Neuropsychopharmacology. 2013 May;38(6):968-75. doi: 10.1038/npp.2012.259. Epub 2012 Dec 18.
480	Feasibility, safety, and efficacy of the combination of D-serine and computerized cognitive retraining in schizophrenia: an international collaborative pilot study.	D'Souza DC, Radhakrishnan R, Perry E, Bhakta S, Singh NM, Yadav R, Abi-Saab D, Pittman B, Chaturvedi SK, Sharma MP, Bell M, Andrade C.	Neuropsychopharmacology. 2013 Feb;38(3):492-503. doi: 10.1038/npp.2012.208. Epub 2012 Oct 24.
481	A randomized, double-blind, placebo-controlled, trial of lamotrigine therapy in bipolar disorder, depressed or mixed phase and cocaine dependence.	Brown ES, Sunderajan P, Hu LT, Sowell SM, Carmody TJ.	Neuropsychopharmacology. 2012 Oct;37(11):2347-54. doi: 10.1038/npp.2012.90. Epub 2012 Jun 6.
482	Adjunctive varenicline treatment with antipsychotic medications for cognitive impairments in people with schizophrenia: a randomized double-blind placebo-controlled trial.	Shim JC, Jung DU, Jung SS, Seo YS, Cho DM, Lee JH, Lee SW, Kong BG, Kang JW, Oh MK, Kim SD, McMahon RP, Kelly DL.	Neuropsychopharmacology. 2012 Feb;37(3):660-8. doi: 10.1038/npp.2011.238. Epub 2011 Nov 2.
483	Pilot randomized clinical trial of an SSRI vs bupropion: effects on suicidal behavior, ideation, and mood in major depression.	Grunebaum MF, Ellis SP, Duan N, Burke AK, Oquendo MA, John Mann J.	Neuropsychopharmacology. 2012 Feb;37(3):697-706. doi: 10.1038/npp.2011.247. Epub 2011 Oct 12.
484	A randomized controlled comparison of integrative cognitive-affective therapy (ICAT) and enhanced cognitive-behavioral therapy (CBT-E) for bulimia nervosa.	Wonderlich SA, Peterson CB, Crosby RD, Smith TL, Klein MH, Mitchell JE, Crow SJ.	Psychol Med. 2014 Feb;44(3):543-53. doi: 10.1017/S0033291713001098. Epub 2013 May 23.
485	Specialized psychosocial treatment plus treatment as usual (TAU) versus TAU for patients with cannabis use disorder and psychosis: the CapOpus randomized trial.	Hjorth??j CR, Fohlmann A, Larsen AM, Gluud C, Arendt M, Nordentoft M.	Psychol Med. 2013 Jul;43(7):1499-510. doi: 10.1017/S0033291712002255. Epub 2012 Oct 8.
486	Internet cognitive behavioural therapy for mixed anxiety and depression: a randomized controlled trial and evidence of effectiveness in primary care.	Newby JM, Mackenzie A, Williams AD, McIntyre K, Watts S, Wong N, Andrews G.	Psychol Med. 2013 Dec;43(12):2635-48. doi: 10.1017/S0033291713000111. Epub 2013 Feb 18.
487	Internet-based cognitive behaviour therapy for obsessive-compulsive disorder: a randomized controlled trial.	Andersson E, Enander J, Andr??n P, Hedman E, Lj??tsson B, Hursti T, Bergstr??m J, Kaldo V, Lindefors N, Andersson G, R??ck C.	Psychol Med. 2012 Oct;42(10):2193-203. doi: 10.1017/S0033291712000244. Epub 2012 Feb 21.
488	Physical restraints versus seclusion room for management of people with acute aggression or agitation due to psychotic illness (TREC-SAVE): a randomized trial.	Huf G, Coutinho ES, Adams CE; TREC-SAVE Collaborative Group.	Psychol Med. 2012 Nov;42(11):2265-73. doi: 10.1017/S0033291712000372. Epub 2012 Mar 12.
489	The efficacy of mindfulness-based cognitive therapy in recurrent depressed patients with and without a current depressive episode: a randomized controlled trial.	van Aalderen JR, Donders AR, Giommi F, Spinhoven P, Barendregt HP, Speckens AE.	Psychol Med. 2012 May;42(5):989-1001. doi: 10.1017/S0033291711002054. Epub 2011 Oct 3.
490	A multi-site randomized controlled trial of a cognitive skills programme for male mentally disordered offenders: social-cognitive outcomes.	Cullen AE, Clarke AY, Kuipers E, Hodgins S, Dean K, Fahy T.	Psychol Med. 2012 Mar;42(3):557-69. doi: 10.1017/S0033291711001553. Epub 2011 Aug 16.
491	A four week randomised control trial of adjunctive medroxyprogesterone and tamoxifen in women with mania.	Kulkarni J, Berk M, Wang W, Mu L, Scarr E, Van Rheenen TE, Worsley R, Gurvich C, Gavrilidis E, de Castella A, Fitzgerald P, Davis SR.	Psychoneuroendocrinology. 2014 May;43:52-61. doi: 10.1016/j.psyneuen.2014.02.004. Epub 2014 Feb 14.
492	The effects of exogenous progesterone on drug craving and stress arousal in cocaine dependence: impact of gender and cue type.	Fox HC, Sofuoglu M, Morgan PT, Tuit KL, Sinha R.	Psychoneuroendocrinology. 2013 Sep;38(9):1532-44. doi: 10.1016/j.psyneuen.2012.12.022. Epub 2013 Jan 29.
493	No talking, just writing! Efficacy of an Internet-based cognitive behavioral therapy with exposure and response prevention in obsessive compulsive disorder.	Herbst N, Voderholzer U, Thiel N, Schaub R, Knaevelsrud C, Stracke S, Hertenstein E, Nissen C, K??lz AK.	Psychother Psychosom. 2014;83(3):165-75. doi: 10.1159/000357570. Epub 2014 Apr 12.
494	A randomized controlled trial of individual cognitive therapy, group cognitive behaviour therapy and attentional placebo for adolescent social phobia.	Ingul JM, Aune T, Nordahl HM.	Psychother Psychosom. 2014;83(1):54-61. doi: 10.1159/000354672. Epub 2013 Nov 19.
495	Cognitive therapy versus fluvoxamine as a second-step treatment in obsessive-compulsive disorder nonresponsive to first-step behavior therapy.	van Balkom AJ, Emmelkamp PM, Eikelenboom M, Hoogendoorn AW, Smit JH, van Oppen P.	Psychother Psychosom. 2012;81(6):366-74. doi: 10.1159/000339369. Epub 2012 Sep 6.
496	Depression and impulsivity as pathways to violence: implications for antiaggressive treatment.	Krakowski MI, Czobor P.	Schizophr Bull. 2014 Jul;40(4):886-94. doi: 10.1093/schbul/sbt117. Epub 2013 Aug 13.
497	A randomized trial comparing in person and electronic interventions for improving adherence to oral medications in schizophrenia.	Velligan D, Mintz J, Maples N, Xueying L, Gajewski S, Carr H, Sierra C.	Schizophr Bull. 2013 Sep;39(5):999-1007. doi: 10.1093/schbul/sbs116. Epub 2012 Oct 19.
498	The effect of motivational interviewing on medication adherence and hospitalization rates in nonadherent patients with multi-episode schizophrenia.	Barkhof E, Meijer CJ, de Sonneville LM, Linszen DH, de Haan L.	Schizophr Bull. 2013 Nov;39(6):1242-51. doi: 10.1093/schbul/sbt138. Epub 2013 Sep 26.
499	Results of a randomized controlled trial of mental illness self-management using Wellness Recovery Action Planning.	Cook JA, Copeland ME, Jonikas JA, Hamilton MM, Razzano LA, Grey DD, Floyd CB, Hudson WB, Macfarlane RT, Carter TM, Boyd S.	Schizophr Bull. 2012 Jun;38(4):881-91. doi: 10.1093/schbul/sbr012. Epub 2011 Mar 14.
